# Supplementary material for: CASP microdomain formation requires cross cell wall stabilization of domains and non-cell autonomous action of LOTR1
Source: eLife. 2022 Jan 14;11:e69602. doi: 10.7554/eLife.69602 (PMC8794472; doi:10.7554/eLife.69602)
Supplement: Source data 1. [file elife-69602-supp1.zip]

Archive with 216 entries (173 files):
- Kolbeck et al_source files/
- Kolbeck et al_source files/Figure 2-source data 3/
- Kolbeck et al_source files/Figure 2-source data 3/Figure 2G_membrane coordination correlation copy/
- Kolbeck et al_source files/Figure 2-source data 3/Figure 2G_membrane coordination correlation copy/lotr1_1.csv
- __MACOSX/
- __MACOSX/Kolbeck et al_source files/
- __MACOSX/Kolbeck et al_source files/Figure 2-source data 3/
- __MACOSX/Kolbeck et al_source files/Figure 2-source data 3/Figure 2G_membrane coordination correlation copy/
- __MACOSX/Kolbeck et al_source files/Figure 2-source data 3/Figure 2G_membrane coordination correlation copy/._lotr1_1.csv
- Kolbeck et al_source files/Figure 2-source data 3/Figure 2G_membrane coordination correlation copy/sgn1_crop.tif
- __MACOSX/Kolbeck et al_source files/Figure 2-source data 3/Figure 2G_membrane coordination correlation copy/._sgn1_crop.tif
- Kolbeck et al_source files/Figure 2-source data 3/Figure 2G_membrane coordination correlation copy/esb1_1.csv
- __MACOSX/Kolbeck et al_source files/Figure 2-source data 3/Figure 2G_membrane coordination correlation copy/._esb1_1.csv
- Kolbeck et al_source files/Figure 2-source data 3/Figure 2G_membrane coordination correlation copy/esb1_crop_bin.tif
- __MACOSX/Kolbeck et al_source files/Figure 2-source data 3/Figure 2G_membrane coordination correlation copy/._esb1_crop_bin.tif
- Kolbeck et al_source files/Figure 2-source data 3/Figure 2G_membrane coordination correlation copy/lotr1_2.csv
- __MACOSX/Kolbeck et al_source files/Figure 2-source data 3/Figure 2G_membrane coordination correlation copy/._lotr1_2.csv
- Kolbeck et al_source files/Figure 2-source data 3/Figure 2G_membrane coordination correlation copy/sgn3_crop_bin.tif
- __MACOSX/Kolbeck et al_source files/Figure 2-source data 3/Figure 2G_membrane coordination correlation copy/._sgn3_crop_bin.tif
- Kolbeck et al_source files/Figure 2-source data 3/Figure 2G_membrane coordination correlation copy/esb1_2.csv
- __MACOSX/Kolbeck et al_source files/Figure 2-source data 3/Figure 2G_membrane coordination correlation copy/._esb1_2.csv
- Kolbeck et al_source files/Figure 2-source data 3/Figure 2G_membrane coordination correlation copy/lotr1_crop_bin.tif
- __MACOSX/Kolbeck et al_source files/Figure 2-source data 3/Figure 2G_membrane coordination correlation copy/._lotr1_crop_bin.tif
- Kolbeck et al_source files/Figure 2-source data 3/Figure 2G_membrane coordination correlation copy/CASP-GFP_crop.tif
- __MACOSX/Kolbeck et al_source files/Figure 2-source data 3/Figure 2G_membrane coordination correlation copy/._CASP-GFP_crop.tif
- Kolbeck et al_source files/Figure 2-source data 3/Figure 2G_membrane coordination correlation copy/esb1_crop.tif
- __MACOSX/Kolbeck et al_source files/Figure 2-source data 3/Figure 2G_membrane coordination correlation copy/._esb1_crop.tif
- Kolbeck et al_source files/Figure 2-source data 3/Figure 2G_membrane coordination correlation copy/lotr1_crop.tif
- __MACOSX/Kolbeck et al_source files/Figure 2-source data 3/Figure 2G_membrane coordination correlation copy/._lotr1_crop.tif
- Kolbeck et al_source files/Figure 2-source data 3/Figure 2G_membrane coordination correlation copy/CASP-GFP_crop_bin.tif
- __MACOSX/Kolbeck et al_source files/Figure 2-source data 3/Figure 2G_membrane coordination correlation copy/._CASP-GFP_crop_bin.tif
- Kolbeck et al_source files/Figure 2-source data 3/Figure 2G_membrane coordination correlation copy/Col-0_2.csv
- __MACOSX/Kolbeck et al_source files/Figure 2-source data 3/Figure 2G_membrane coordination correlation copy/._Col-0_2.csv
- Kolbeck et al_source files/Figure 2-source data 3/Figure 2G_membrane coordination correlation copy/Analysis.txt
- __MACOSX/Kolbeck et al_source files/Figure 2-source data 3/Figure 2G_membrane coordination correlation copy/._Analysis.txt
- Kolbeck et al_source files/Figure 2-source data 3/Figure 2G_membrane coordination correlation copy/Results(binarized).csv
- __MACOSX/Kolbeck et al_source files/Figure 2-source data 3/Figure 2G_membrane coordination correlation copy/._Results(binarized).csv
- Kolbeck et al_source files/Figure 2-source data 3/Figure 2G_membrane coordination correlation copy/Col-0_1.csv
- __MACOSX/Kolbeck et al_source files/Figure 2-source data 3/Figure 2G_membrane coordination correlation copy/._Col-0_1.csv
- Kolbeck et al_source files/Figure 2-source data 3/Figure 2G_membrane coordination correlation copy/CS membrane coordination script_source.R
- __MACOSX/Kolbeck et al_source files/Figure 2-source data 3/Figure 2G_membrane coordination correlation copy/._CS membrane coordination script_source.R
- Kolbeck et al_source files/Figure 2-source data 3/Figure 2G_membrane coordination correlation copy/sgn3_2.csv
- __MACOSX/Kolbeck et al_source files/Figure 2-source data 3/Figure 2G_membrane coordination correlation copy/._sgn3_2.csv
- Kolbeck et al_source files/Figure 2-source data 3/Figure 2G_membrane coordination correlation copy/sgn1_1.csv
- __MACOSX/Kolbeck et al_source files/Figure 2-source data 3/Figure 2G_membrane coordination correlation copy/._sgn1_1.csv
- Kolbeck et al_source files/Figure 2-source data 3/Figure 2G_membrane coordination correlation copy/sgn3_1.csv
- __MACOSX/Kolbeck et al_source files/Figure 2-source data 3/Figure 2G_membrane coordination correlation copy/._sgn3_1.csv
- Kolbeck et al_source files/Figure 2-source data 3/Figure 2G_membrane coordination correlation copy/sgn3_crop.tif
- __MACOSX/Kolbeck et al_source files/Figure 2-source data 3/Figure 2G_membrane coordination correlation copy/._sgn3_crop.tif
- Kolbeck et al_source files/Figure 2-source data 3/Figure 2G_membrane coordination correlation copy/sgn1_2.csv
- __MACOSX/Kolbeck et al_source files/Figure 2-source data 3/Figure 2G_membrane coordination correlation copy/._sgn1_2.csv
- Kolbeck et al_source files/Figure 2-source data 3/Figure 2G_membrane coordination correlation copy/sgn1_crop_bin.tif
- __MACOSX/Kolbeck et al_source files/Figure 2-source data 3/Figure 2G_membrane coordination correlation copy/._sgn1_crop_bin.tif
- __MACOSX/Kolbeck et al_source files/Figure 2-source data 3/._Figure 2G_membrane coordination correlation copy
- Kolbeck et al_source files/Figure 2-source data 3/.DS_Store
- __MACOSX/Kolbeck et al_source files/Figure 2-source data 3/._.DS_Store
- __MACOSX/Kolbeck et al_source files/._Figure 2-source data 3
- Kolbeck et al_source files/Figure 2-source data 2/
- Kolbeck et al_source files/Figure 2-source data 2/.DS_Store
- __MACOSX/Kolbeck et al_source files/Figure 2-source data 2/
- __MACOSX/Kolbeck et al_source files/Figure 2-source data 2/._.DS_Store
- Kolbeck et al_source files/Figure 2-source data 2/Figure 2E,F_ablation membrane quantification_young copy/
- Kolbeck et al_source files/Figure 2-source data 2/Figure 2E,F_ablation membrane quantification_young copy/IntQuant_young_post_GFP.csv
- __MACOSX/Kolbeck et al_source files/Figure 2-source data 2/Figure 2E,F_ablation membrane quantification_young copy/
- __MACOSX/Kolbeck et al_source files/Figure 2-source data 2/Figure 2E,F_ablation membrane quantification_young copy/._IntQuant_young_post_GFP.csv
- Kolbeck et al_source files/Figure 2-source data 2/Figure 2E,F_ablation membrane quantification_young copy/Young_pre_Ch13_fil_bg.tif
- __MACOSX/Kolbeck et al_source files/Figure 2-source data 2/Figure 2E,F_ablation membrane quantification_young copy/._Young_pre_Ch13_fil_bg.tif
- Kolbeck et al_source files/Figure 2-source data 2/Figure 2E,F_ablation membrane quantification_young copy/Ablation_intensity_young.pdf
- __MACOSX/Kolbeck et al_source files/Figure 2-source data 2/Figure 2E,F_ablation membrane quantification_young copy/._Ablation_intensity_young.pdf
- Kolbeck et al_source files/Figure 2-source data 2/Figure 2E,F_ablation membrane quantification_young copy/IntQuant_young_pre_GFP.csv
- __MACOSX/Kolbeck et al_source files/Figure 2-source data 2/Figure 2E,F_ablation membrane quantification_young copy/._IntQuant_young_pre_GFP.csv
- Kolbeck et al_source files/Figure 2-source data 2/Figure 2E,F_ablation membrane quantification_young copy/IntQuant_young_pre_PI.csv
- __MACOSX/Kolbeck et al_source files/Figure 2-source data 2/Figure 2E,F_ablation membrane quantification_young copy/._IntQuant_young_pre_PI.csv
- Kolbeck et al_source files/Figure 2-source data 2/Figure 2E,F_ablation membrane quantification_young copy/IntQuant_young_post_PI.csv
- __MACOSX/Kolbeck et al_source files/Figure 2-source data 2/Figure 2E,F_ablation membrane quantification_young copy/._IntQuant_young_post_PI.csv
- Kolbeck et al_source files/Figure 2-source data 2/Figure 2E,F_ablation membrane quantification_young copy/R script for intensity analysis_young.R
- __MACOSX/Kolbeck et al_source files/Figure 2-source data 2/Figure 2E,F_ablation membrane quantification_young copy/._R script for intensity analysis_young.R
- Kolbeck et al_source files/Figure 2-source data 2/Figure 2E,F_ablation membrane quantification_young copy/Young_post_Ch13_fil_bg.tif
- __MACOSX/Kolbeck et al_source files/Figure 2-source data 2/Figure 2E,F_ablation membrane quantification_young copy/._Young_post_Ch13_fil_bg.tif
- __MACOSX/Kolbeck et al_source files/Figure 2-source data 2/._Figure 2E,F_ablation membrane quantification_young copy
- __MACOSX/Kolbeck et al_source files/._Figure 2-source data 2
- Kolbeck et al_source files/.DS_Store
- __MACOSX/Kolbeck et al_source files/._.DS_Store
- Kolbeck et al_source files/Figure 5-source data 2/
- Kolbeck et al_source files/Figure 5-source data 2/.DS_Store
- __MACOSX/Kolbeck et al_source files/Figure 5-source data 2/
- __MACOSX/Kolbeck et al_source files/Figure 5-source data 2/._.DS_Store
- Kolbeck et al_source files/Figure 5-source data 2/Figure 5D_PI uptake copy/
- Kolbeck et al_source files/Figure 5-source data 2/Figure 5D_PI uptake copy/20200116_complementation lines_sorted for R.csv
- __MACOSX/Kolbeck et al_source files/Figure 5-source data 2/Figure 5D_PI uptake copy/
- __MACOSX/Kolbeck et al_source files/Figure 5-source data 2/Figure 5D_PI uptake copy/._20200116_complementation lines_sorted for R.csv
- Kolbeck et al_source files/Figure 5-source data 2/Figure 5D_PI uptake copy/20200116_PI uptake complementation lines_full.pdf
- __MACOSX/Kolbeck et al_source files/Figure 5-source data 2/Figure 5D_PI uptake copy/._20200116_PI uptake complementation lines_full.pdf
- Kolbeck et al_source files/Figure 5-source data 2/Figure 5D_PI uptake copy/lotr1 PI penetrance R script_compl lines.R
- __MACOSX/Kolbeck et al_source files/Figure 5-source data 2/Figure 5D_PI uptake copy/._lotr1 PI penetrance R script_compl lines.R
- __MACOSX/Kolbeck et al_source files/Figure 5-source data 2/._Figure 5D_PI uptake copy
- __MACOSX/Kolbeck et al_source files/._Figure 5-source data 2
- Kolbeck et al_source files/Figure 2-figure supplement 1-source data 1/
- Kolbeck et al_source files/Figure 2-figure supplement 1-source data 1/.DS_Store
- __MACOSX/Kolbeck et al_source files/Figure 2-figure supplement 1-source data 1/
- __MACOSX/Kolbeck et al_source files/Figure 2-figure supplement 1-source data 1/._.DS_Store
- Kolbeck et al_source files/Figure 2-figure supplement 1-source data 1/Figure 2-figure supplement 1C,D-source data 1_ablation membrane quantification_mature/
- Kolbeck et al_source files/Figure 2-figure supplement 1-source data 1/Figure 2-figure supplement 1C,D-source data 1_ablation membrane quantification_mature/IntQuant_old_pre_GFP.csv
- __MACOSX/Kolbeck et al_source files/Figure 2-figure supplement 1-source data 1/Figure 2-figure supplement 1C,D-source data 1_ablation membrane quantification_mature/
- __MACOSX/Kolbeck et al_source files/Figure 2-figure supplement 1-source data 1/Figure 2-figure supplement 1C,D-source data 1_ablation membrane quantification_mature/._IntQuant_old_pre_GFP.csv
- Kolbeck et al_source files/Figure 2-figure supplement 1-source data 1/Figure 2-figure supplement 1C,D-source data 1_ablation membrane quantification_mature/R script for intensity analysis_old.R
- __MACOSX/Kolbeck et al_source files/Figure 2-figure supplement 1-source data 1/Figure 2-figure supplement 1C,D-source data 1_ablation membrane quantification_mature/._R script for intensity analysis_old.R
- Kolbeck et al_source files/Figure 2-figure supplement 1-source data 1/Figure 2-figure supplement 1C,D-source data 1_ablation membrane quantification_mature/Mature_pre_Ch13_fil_bg.tif
- __MACOSX/Kolbeck et al_source files/Figure 2-figure supplement 1-source data 1/Figure 2-figure supplement 1C,D-source data 1_ablation membrane quantification_mature/._Mature_pre_Ch13_fil_bg.tif
- Kolbeck et al_source files/Figure 2-figure supplement 1-source data 1/Figure 2-figure supplement 1C,D-source data 1_ablation membrane quantification_mature/IntQuant_old_post_PI.csv
- __MACOSX/Kolbeck et al_source files/Figure 2-figure supplement 1-source data 1/Figure 2-figure supplement 1C,D-source data 1_ablation membrane quantification_mature/._IntQuant_old_post_PI.csv
- Kolbeck et al_source files/Figure 2-figure supplement 1-source data 1/Figure 2-figure supplement 1C,D-source data 1_ablation membrane quantification_mature/IntQuant_old_post_GFP.csv
- __MACOSX/Kolbeck et al_source files/Figure 2-figure supplement 1-source data 1/Figure 2-figure supplement 1C,D-source data 1_ablation membrane quantification_mature/._IntQuant_old_post_GFP.csv
- Kolbeck et al_source files/Figure 2-figure supplement 1-source data 1/Figure 2-figure supplement 1C,D-source data 1_ablation membrane quantification_mature/IntQuant_old_pre_PI.csv
- __MACOSX/Kolbeck et al_source files/Figure 2-figure supplement 1-source data 1/Figure 2-figure supplement 1C,D-source data 1_ablation membrane quantification_mature/._IntQuant_old_pre_PI.csv
- Kolbeck et al_source files/Figure 2-figure supplement 1-source data 1/Figure 2-figure supplement 1C,D-source data 1_ablation membrane quantification_mature/Ablation_intensity_old.pdf
- __MACOSX/Kolbeck et al_source files/Figure 2-figure supplement 1-source data 1/Figure 2-figure supplement 1C,D-source data 1_ablation membrane quantification_mature/._Ablation_intensity_old.pdf
- Kolbeck et al_source files/Figure 2-figure supplement 1-source data 1/Figure 2-figure supplement 1C,D-source data 1_ablation membrane quantification_mature/Mature_post_Ch13_fil_bg.tif
- __MACOSX/Kolbeck et al_source files/Figure 2-figure supplement 1-source data 1/Figure 2-figure supplement 1C,D-source data 1_ablation membrane quantification_mature/._Mature_post_Ch13_fil_bg.tif
- __MACOSX/Kolbeck et al_source files/Figure 2-figure supplement 1-source data 1/._Figure 2-figure supplement 1C,D-source data 1_ablation membrane quantification_mature
- __MACOSX/Kolbeck et al_source files/._Figure 2-figure supplement 1-source data 1
- Kolbeck et al_source files/Figure 1-figure supplement 1-source data 1/
- Kolbeck et al_source files/Figure 1-figure supplement 1-source data 1/Figure 1-figure supplement 1B_patch distribution/
- Kolbeck et al_source files/Figure 1-figure supplement 1-source data 1/Figure 1-figure supplement 1B_patch distribution/Patch_Quantification_Analysis_source.R
- __MACOSX/Kolbeck et al_source files/Figure 1-figure supplement 1-source data 1/
- __MACOSX/Kolbeck et al_source files/Figure 1-figure supplement 1-source data 1/Figure 1-figure supplement 1B_patch distribution/
- __MACOSX/Kolbeck et al_source files/Figure 1-figure supplement 1-source data 1/Figure 1-figure supplement 1B_patch distribution/._Patch_Quantification_Analysis_source.R
- Kolbeck et al_source files/Figure 1-figure supplement 1-source data 1/Figure 1-figure supplement 1B_patch distribution/Patch distribution.pdf
- __MACOSX/Kolbeck et al_source files/Figure 1-figure supplement 1-source data 1/Figure 1-figure supplement 1B_patch distribution/._Patch distribution.pdf
- Kolbeck et al_source files/Figure 1-figure supplement 1-source data 1/Figure 1-figure supplement 1B_patch distribution/patch quantification_sorted for R.xlsx
- __MACOSX/Kolbeck et al_source files/Figure 1-figure supplement 1-source data 1/Figure 1-figure supplement 1B_patch distribution/._patch quantification_sorted for R.xlsx
- __MACOSX/Kolbeck et al_source files/Figure 1-figure supplement 1-source data 1/._Figure 1-figure supplement 1B_patch distribution
- Kolbeck et al_source files/Figure 1-figure supplement 1-source data 1/.DS_Store
- __MACOSX/Kolbeck et al_source files/Figure 1-figure supplement 1-source data 1/._.DS_Store
- __MACOSX/Kolbeck et al_source files/._Figure 1-figure supplement 1-source data 1
- Kolbeck et al_source files/Figure 4-source data 1/
- Kolbeck et al_source files/Figure 4-source data 1/.DS_Store
- __MACOSX/Kolbeck et al_source files/Figure 4-source data 1/
- __MACOSX/Kolbeck et al_source files/Figure 4-source data 1/._.DS_Store
- Kolbeck et al_source files/Figure 4-source data 1/Figure 4C_PI uptake copy/
- Kolbeck et al_source files/Figure 4-source data 1/Figure 4C_PI uptake copy/lotr1 PI penetrance R script.R
- __MACOSX/Kolbeck et al_source files/Figure 4-source data 1/Figure 4C_PI uptake copy/
- __MACOSX/Kolbeck et al_source files/Figure 4-source data 1/Figure 4C_PI uptake copy/._lotr1 PI penetrance R script.R
- Kolbeck et al_source files/Figure 4-source data 1/Figure 4C_PI uptake copy/20170314_PI penetrance_forR.xlsx
- __MACOSX/Kolbeck et al_source files/Figure 4-source data 1/Figure 4C_PI uptake copy/._20170314_PI penetrance_forR.xlsx
- Kolbeck et al_source files/Figure 4-source data 1/Figure 4C_PI uptake copy/20170314_PI uptake mutants.pdf
- __MACOSX/Kolbeck et al_source files/Figure 4-source data 1/Figure 4C_PI uptake copy/._20170314_PI uptake mutants.pdf
- __MACOSX/Kolbeck et al_source files/Figure 4-source data 1/._Figure 4C_PI uptake copy
- __MACOSX/Kolbeck et al_source files/._Figure 4-source data 1
- Kolbeck et al_source files/Figure 3-source data 1/
- Kolbeck et al_source files/Figure 3-source data 1/.DS_Store
- __MACOSX/Kolbeck et al_source files/Figure 3-source data 1/
- __MACOSX/Kolbeck et al_source files/Figure 3-source data 1/._.DS_Store
- Kolbeck et al_source files/Figure 3-source data 1/Figure 3B_neighbour ablation copy/
- Kolbeck et al_source files/Figure 3-source data 1/Figure 3B_neighbour ablation copy/Ablation_intensity.pdf
- __MACOSX/Kolbeck et al_source files/Figure 3-source data 1/Figure 3B_neighbour ablation copy/
- __MACOSX/Kolbeck et al_source files/Figure 3-source data 1/Figure 3B_neighbour ablation copy/._Ablation_intensity.pdf
- Kolbeck et al_source files/Figure 3-source data 1/Figure 3B_neighbour ablation copy/Stack_reg.tif
- __MACOSX/Kolbeck et al_source files/Figure 3-source data 1/Figure 3B_neighbour ablation copy/._Stack_reg.tif
- Kolbeck et al_source files/Figure 3-source data 1/Figure 3B_neighbour ablation copy/RoiSet.zip
- __MACOSX/Kolbeck et al_source files/Figure 3-source data 1/Figure 3B_neighbour ablation copy/._RoiSet.zip
- Kolbeck et al_source files/Figure 3-source data 1/Figure 3B_neighbour ablation copy/Roi_overlay.tif
- __MACOSX/Kolbeck et al_source files/Figure 3-source data 1/Figure 3B_neighbour ablation copy/._Roi_overlay.tif
- Kolbeck et al_source files/Figure 3-source data 1/Figure 3B_neighbour ablation copy/R script for intensity analysis.R
- __MACOSX/Kolbeck et al_source files/Figure 3-source data 1/Figure 3B_neighbour ablation copy/._R script for intensity analysis.R
- Kolbeck et al_source files/Figure 3-source data 1/Figure 3B_neighbour ablation copy/Results.csv
- __MACOSX/Kolbeck et al_source files/Figure 3-source data 1/Figure 3B_neighbour ablation copy/._Results.csv
- __MACOSX/Kolbeck et al_source files/Figure 3-source data 1/._Figure 3B_neighbour ablation copy
- __MACOSX/Kolbeck et al_source files/._Figure 3-source data 1
- Kolbeck et al_source files/Figure 2-source data 1/
- Kolbeck et al_source files/Figure 2-source data 1/.DS_Store
- __MACOSX/Kolbeck et al_source files/Figure 2-source data 1/
- __MACOSX/Kolbeck et al_source files/Figure 2-source data 1/._.DS_Store
- Kolbeck et al_source files/Figure 2-source data 1/Figure 2B_double membrane coordination copy/
- Kolbeck et al_source files/Figure 2-source data 1/Figure 2B_double membrane coordination copy/GFP intensity coordination.pdf
- __MACOSX/Kolbeck et al_source files/Figure 2-source data 1/Figure 2B_double membrane coordination copy/
- __MACOSX/Kolbeck et al_source files/Figure 2-source data 1/Figure 2B_double membrane coordination copy/._GFP intensity coordination.pdf
- Kolbeck et al_source files/Figure 2-source data 1/Figure 2B_double membrane coordination copy/CASP1-GFP_annotated.tif
- __MACOSX/Kolbeck et al_source files/Figure 2-source data 1/Figure 2B_double membrane coordination copy/._CASP1-GFP_annotated.tif
- Kolbeck et al_source files/Figure 2-source data 1/Figure 2B_double membrane coordination copy/Coord_mem1.csv
- __MACOSX/Kolbeck et al_source files/Figure 2-source data 1/Figure 2B_double membrane coordination copy/._Coord_mem1.csv
- Kolbeck et al_source files/Figure 2-source data 1/Figure 2B_double membrane coordination copy/Coord_mem2.csv
- __MACOSX/Kolbeck et al_source files/Figure 2-source data 1/Figure 2B_double membrane coordination copy/._Coord_mem2.csv
- Kolbeck et al_source files/Figure 2-source data 1/Figure 2B_double membrane coordination copy/CS membrane coordination script_source.R
- __MACOSX/Kolbeck et al_source files/Figure 2-source data 1/Figure 2B_double membrane coordination copy/._CS membrane coordination script_source.R
- __MACOSX/Kolbeck et al_source files/Figure 2-source data 1/._Figure 2B_double membrane coordination copy
- __MACOSX/Kolbeck et al_source files/._Figure 2-source data 1
- Kolbeck et al_source files/Figure 5-source data 1/
- Kolbeck et al_source files/Figure 5-source data 1/.DS_Store
- __MACOSX/Kolbeck et al_source files/Figure 5-source data 1/
- __MACOSX/Kolbeck et al_source files/Figure 5-source data 1/._.DS_Store
- Kolbeck et al_source files/Figure 5-source data 1/Figure 5C_qPCR expression copy/
- Kolbeck et al_source files/Figure 5-source data 1/Figure 5C_qPCR expression copy/qPCR results Andreas - Raw for R.csv
- __MACOSX/Kolbeck et al_source files/Figure 5-source data 1/Figure 5C_qPCR expression copy/
- __MACOSX/Kolbeck et al_source files/Figure 5-source data 1/Figure 5C_qPCR expression copy/._qPCR results Andreas - Raw for R.csv
- Kolbeck et al_source files/Figure 5-source data 1/Figure 5C_qPCR expression copy/qPCR analysis script.R
- __MACOSX/Kolbeck et al_source files/Figure 5-source data 1/Figure 5C_qPCR expression copy/._qPCR analysis script.R
- Kolbeck et al_source files/Figure 5-source data 1/Figure 5C_qPCR expression copy/qPCR results tissue specific expression.pdf
- __MACOSX/Kolbeck et al_source files/Figure 5-source data 1/Figure 5C_qPCR expression copy/._qPCR results tissue specific expression.pdf
- __MACOSX/Kolbeck et al_source files/Figure 5-source data 1/._Figure 5C_qPCR expression copy
- __MACOSX/Kolbeck et al_source files/._Figure 5-source data 1
- Kolbeck et al_source files/Figure 4-figure supplement 1-source data 1/
- Kolbeck et al_source files/Figure 4-figure supplement 1-source data 1/.DS_Store
- __MACOSX/Kolbeck et al_source files/Figure 4-figure supplement 1-source data 1/
- __MACOSX/Kolbeck et al_source files/Figure 4-figure supplement 1-source data 1/._.DS_Store
- Kolbeck et al_source files/Figure 4-figure supplement 1-source data 1/Figure 4-figure supplement 1C-source data 1/
- Kolbeck et al_source files/Figure 4-figure supplement 1-source data 1/Figure 4-figure supplement 1C-source data 1/PageRuler pre-stained ladder.jpg
- __MACOSX/Kolbeck et al_source files/Figure 4-figure supplement 1-source data 1/Figure 4-figure supplement 1C-source data 1/
- __MACOSX/Kolbeck et al_source files/Figure 4-figure supplement 1-source data 1/Figure 4-figure supplement 1C-source data 1/._PageRuler pre-stained ladder.jpg
- Kolbeck et al_source files/Figure 4-figure supplement 1-source data 1/Figure 4-figure supplement 1C-source data 1/RFP 20190404_125027_Ch+Marker.jpg
- __MACOSX/Kolbeck et al_source files/Figure 4-figure supplement 1-source data 1/Figure 4-figure supplement 1C-source data 1/._RFP 20190404_125027_Ch+Marker.jpg
- Kolbeck et al_source files/Figure 4-figure supplement 1-source data 1/Figure 4-figure supplement 1C-source data 1/20190404_LOTR1 Processing_Western Blot_Annotations.pdf
- __MACOSX/Kolbeck et al_source files/Figure 4-figure supplement 1-source data 1/Figure 4-figure supplement 1C-source data 1/._20190404_LOTR1 Processing_Western Blot_Annotations.pdf
- __MACOSX/Kolbeck et al_source files/Figure 4-figure supplement 1-source data 1/._Figure 4-figure supplement 1C-source data 1
- __MACOSX/Kolbeck et al_source files/._Figure 4-figure supplement 1-source data 1
- __MACOSX/._Kolbeck et al_source files
