# Supplementary material for: CASP microdomain formation requires cross cell wall stabilization of domains and non-cell autonomous action of LOTR1
Source: eLife. 2022 Jan 14;11:e69602. doi: 10.7554/eLife.69602 (PMC8794472; doi:10.7554/eLife.69602)
Supplement: Source data 1. [file elife-69602-supp1.zip › Kolbeck et al_source files/Figure 2-source data 3/Figure 2G_membrane coordination correlation copy/lotr1_2.csv]

X	Y
0.0000	255.000
0.0465	255.000
0.0929	255.000
0.1394	255.000
0.1859	255.000
0.2323	255.000
0.2788	255.000
0.3253	255.000
0.3717	255.000
0.4182	255.000
0.4646	255.000
0.5111	255.000
0.5576	255.000
0.6040	255.000
0.6505	255.000
0.6970	255.000
0.7434	255.000
0.7899	255.000
0.8364	255.000
0.8828	255.000
0.9293	255.000
0.9758	255.000
1.0222	255.000
1.0687	255.000
1.1152	255.000
1.1616	255.000
1.2081	255.000
1.2545	255.000
1.3010	255.000
1.3475	255.000
1.3939	255.000
1.4404	255.000
1.4869	255.000
1.5333	255.000
1.5798	255.000
1.6263	255.000
1.6727	255.000
1.7192	255.000
1.7657	255.000
1.8121	255.000
1.8586	255.000
1.9051	255.000
1.9515	255.000
1.9980	255.000
2.0445	255.000
2.0909	255.000
2.1374	255.000
2.1838	255.000
2.2303	255.000
2.2768	255.000
2.3232	255.000
2.3697	255.000
2.4162	255.000
2.4626	255.000
2.5091	255.000
2.5556	255.000
2.6020	255.000
2.6485	255.000
2.6950	255.000
2.7414	255.000
2.7879	255.000
2.8344	255.000
2.8808	255.000
2.9273	255.000
2.9737	255.000
3.0202	255.000
3.0667	255.000
3.1131	255.000
3.1596	255.000
3.2061	255.000
3.2525	255.000
3.2990	255.000
3.3455	255.000
3.3919	255.000
3.4384	255.000
3.4849	255.000
3.5313	255.000
3.5778	255.000
3.6243	255.000
3.6707	255.000
3.7172	255.000
3.7636	255.000
3.8101	255.000
3.8566	255.000
3.9030	255.000
3.9495	255.000
3.9960	255.000
4.0424	255.000
4.0889	255.000
4.1354	255.000
4.1818	255.000
4.2283	255.000
4.2748	255.000
4.3212	255.000
4.3677	255.000
4.4142	255.000
4.4606	255.000
4.5071	255.000
4.5535	255.000
4.6000	255.000
4.6465	255.000
4.6929	255.000
4.7394	255.000
4.7859	255.000
4.8323	255.000
4.8788	255.000
4.9253	255.000
4.9717	255.000
5.0182	255.000
5.0647	255.000
5.1111	255.000
5.1576	255.000
5.2041	255.000
5.2505	255.000
5.2970	255.000
5.3435	255.000
5.3899	255.000
5.4364	255.000
5.4828	255.000
5.5293	255.000
5.5758	255.000
5.6222	255.000
5.6687	255.000
5.7152	255.000
5.7616	255.000
5.8081	255.000
5.8546	255.000
5.9010	255.000
5.9475	255.000
5.9940	255.000
6.0404	255.000
6.0869	255.000
6.1334	255.000
6.1798	255.000
6.2263	255.000
6.2727	255.000
6.3192	255.000
6.3657	255.000
6.4121	255.000
6.4586	255.000
6.5051	255.000
6.5515	255.000
6.5980	255.000
6.6445	255.000
6.6909	255.000
6.7374	255.000
6.7839	255.000
6.8303	255.000
6.8768	255.000
6.9233	255.000
6.9697	255.000
7.0162	255.000
7.0626	255.000
7.1091	255.000
7.1556	255.000
7.2020	255.000
7.2485	255.000
7.2950	255.000
7.3414	255.000
7.3879	255.000
7.4344	255.000
7.4808	255.000
7.5273	255.000
7.5738	255.000
7.6202	255.000
7.6667	255.000
7.7132	255.000
7.7596	255.000
7.8061	255.000
7.8526	255.000
7.8990	255.000
7.9455	255.000
7.9919	255.000
8.0384	255.000
8.0849	255.000
8.1313	255.000
8.1778	255.000
8.2243	255.000
8.2707	255.000
8.3172	255.000
8.3637	255.000
8.4101	255.000
8.4566	255.000
8.5031	255.000
8.5495	255.000
8.5960	255.000
8.6425	255.000
8.6889	255.000
8.7354	255.000
8.7818	255.000
8.8283	255.000
8.8748	255.000
8.9212	255.000
8.9677	255.000
9.0142	255.000
9.0606	255.000
9.1071	255.000
9.1536	255.000
9.2000	255.000
9.2465	255.000
9.2930	255.000
9.3394	255.000
9.3859	255.000
9.4324	255.000
9.4788	255.000
9.5253	255.000
9.5717	255.000
9.6182	255.000
9.6647	255.000
9.7111	255.000
9.7576	255.000
9.8041	255.000
9.8505	255.000
9.8970	255.000
9.9435	255.000
9.9899	255.000
10.0364	255.000
10.0829	255.000
10.1293	255.000
10.1758	255.000
10.2223	255.000
10.2687	255.000
10.3152	255.000
10.3616	255.000
10.4081	255.000
10.4546	255.000
10.5010	255.000
10.5475	255.000
10.5940	255.000
10.6404	255.000
10.6869	255.000
10.7334	255.000
10.7798	255.000
10.8263	255.000
10.8728	255.000
10.9192	255.000
10.9657	255.000
11.0122	255.000
11.0586	255.000
11.1051	255.000
11.1516	255.000
11.1980	255.000
11.2445	255.000
11.2909	255.000
11.3374	255.000
11.3839	255.000
11.4303	255.000
11.4768	255.000
11.5233	255.000
11.5697	255.000
11.6162	255.000
11.6627	255.000
11.7091	255.000
11.7556	255.000
11.8021	255.000
11.8485	255.000
11.8950	255.000
11.9415	255.000
11.9879	255.000
12.0344	255.000
12.0808	255.000
12.1273	255.000
12.1738	255.000
12.2202	255.000
12.2667	255.000
12.3132	255.000
12.3596	255.000
12.4061	255.000
12.4526	255.000
12.4990	255.000
12.5455	255.000
12.5920	255.000
12.6384	255.000
12.6849	255.000
12.7314	255.000
12.7778	255.000
12.8243	255.000
12.8707	255.000
12.9172	255.000
12.9637	255.000
13.0101	255.000
13.0566	255.000
13.1031	255.000
13.1495	255.000
13.1960	255.000
13.2425	255.000
13.2889	255.000
13.3354	255.000
13.3819	255.000
13.4283	255.000
13.4748	255.000
13.5213	255.000
13.5677	255.000
13.6142	255.000
13.6607	255.000
13.7071	255.000
13.7536	255.000
13.8000	255.000
13.8465	255.000
13.8930	255.000
13.9394	255.000
13.9859	255.000
14.0324	255.000
14.0788	255.000
14.1253	255.000
14.1718	255.000
14.2182	255.000
14.2647	255.000
14.3112	255.000
14.3576	255.000
14.4041	255.000
14.4506	255.000
14.4970	255.000
14.5435	255.000
14.5899	255.000
14.6364	255.000
14.6829	255.000
14.7293	255.000
14.7758	255.000
14.8223	255.000
14.8687	255.000
14.9152	255.000
14.9617	255.000
15.0081	255.000
15.0546	255.000
15.1011	255.000
15.1475	255.000
15.1940	255.000
15.2405	255.000
15.2869	255.000
15.3334	255.000
15.3798	255.000
15.4263	255.000
15.4728	255.000
15.5192	255.000
15.5657	255.000
15.6122	255.000
15.6586	255.000
15.7051	255.000
15.7516	255.000
15.7980	255.000
15.8445	255.000
15.8910	255.000
15.9374	255.000
15.9839	255.000
16.0304	255.000
16.0768	255.000
16.1233	255.000
16.1697	255.000
16.2162	255.000
16.2627	255.000
16.3091	255.000
16.3556	255.000
16.4021	255.000
16.4485	255.000
16.4950	255.000
16.5415	255.000
16.5879	255.000
16.6344	255.000
16.6809	255.000
16.7273	255.000
16.7738	255.000
16.8203	255.000
16.8667	255.000
16.9132	255.000
16.9597	255.000
17.0061	255.000
17.0526	255.000
17.0990	255.000
17.1455	255.000
17.1920	255.000
17.2384	255.000
17.2849	255.000
17.3314	255.000
17.3778	255.000
17.4243	255.000
17.4708	255.000
17.5172	255.000
17.5637	255.000
17.6102	255.000
17.6566	255.000
17.7031	255.000
17.7496	255.000
17.7960	255.000
17.8425	255.000
17.8889	255.000
17.9354	255.000
17.9819	255.000
18.0283	255.000
18.0748	255.000
18.1213	255.000
18.1677	255.000
18.2142	255.000
18.2607	255.000
18.3071	255.000
18.3536	255.000
18.4001	255.000
18.4465	255.000
18.4930	255.000
18.5395	255.000
18.5859	255.000
18.6324	255.000
18.6788	255.000
18.7253	255.000
18.7718	255.000
18.8182	255.000
18.8647	255.000
18.9112	255.000
18.9576	255.000
19.0041	255.000
19.0506	255.000
19.0970	255.000
19.1435	255.000
19.1900	255.000
19.2364	255.000
19.2829	255.000
19.3294	255.000
19.3758	255.000
19.4223	255.000
19.4688	255.000
19.5152	255.000
19.5617	254.166
19.6081	242.650
19.6546	238.666
19.7011	211.360
19.7475	0.000
19.7940	0.000
19.8405	0.000
19.8869	0.000
19.9334	0.000
19.9799	0.000
20.0263	0.000
20.0728	0.000
20.1193	0.000
20.1657	0.000
20.2122	0.000
20.2587	0.000
20.3051	0.000
20.3516	0.000
20.3980	0.000
20.4445	0.000
20.4910	0.000
20.5374	0.000
20.5839	0.000
20.6304	0.000
20.6768	0.000
20.7233	0.000
20.7698	0.000
20.8162	0.000
20.8627	0.000
20.9092	0.000
20.9556	0.000
21.0021	0.000
21.0486	0.000
21.0950	0.000
21.1415	0.000
21.1879	0.000
21.2344	0.000
21.2809	0.000
21.3273	9.058
21.3738	82.594
21.4203	0.000
21.4667	0.000
21.5132	0.000
21.5597	7.118
21.6061	88.675
21.6526	255.000
21.6991	255.000
21.7455	255.000
21.7920	255.000
21.8385	255.000
21.8849	255.000
21.9314	255.000
21.9778	255.000
22.0243	255.000
22.0708	255.000
22.1172	255.000
22.1637	255.000
22.2102	255.000
22.2566	255.000
22.3031	255.000
22.3496	255.000
22.3960	255.000
22.4425	255.000
22.4890	255.000
22.5354	255.000
22.5819	255.000
22.6284	255.000
22.6748	255.000
22.7213	255.000
22.7677	255.000
22.8142	255.000
22.8607	255.000
22.9071	255.000
22.9536	255.000
23.0001	255.000
23.0465	255.000
23.0930	255.000
23.1395	255.000
23.1859	255.000
23.2324	255.000
23.2789	255.000
23.3253	255.000
23.3718	255.000
23.4183	255.000
23.4647	255.000
23.5112	255.000
23.5577	255.000
23.6041	255.000
23.6506	255.000
