# Supplementary material for: CASP microdomain formation requires cross cell wall stabilization of domains and non-cell autonomous action of LOTR1
Source: eLife. 2022 Jan 14;11:e69602. doi: 10.7554/eLife.69602 (PMC8794472; doi:10.7554/eLife.69602)
Supplement: Source data 1. [file elife-69602-supp1.zip › Kolbeck et al_source files/Figure 2-source data 3/Figure 2G_membrane coordination correlation copy/Col-0_2.csv]

X	Y
0.0000	255.000
0.0527	255.000
0.1054	255.000
0.1581	255.000
0.2109	255.000
0.2636	255.000
0.3163	255.000
0.3690	255.000
0.4217	255.000
0.4744	255.000
0.5272	255.000
0.5799	255.000
0.6326	255.000
0.6853	255.000
0.7380	255.000
0.7907	255.000
0.8434	255.000
0.8962	255.000
0.9489	255.000
1.0016	255.000
1.0543	255.000
1.1070	255.000
1.1597	255.000
1.2125	255.000
1.2652	255.000
1.3179	255.000
1.3706	255.000
1.4233	255.000
1.4760	255.000
1.5287	255.000
1.5815	255.000
1.6342	255.000
1.6869	255.000
1.7396	255.000
1.7923	255.000
1.8450	255.000
1.8978	255.000
1.9505	255.000
2.0032	255.000
2.0559	255.000
2.1086	255.000
2.1613	255.000
2.2140	255.000
2.2668	255.000
2.3195	255.000
2.3722	255.000
2.4249	255.000
2.4776	255.000
2.5303	255.000
2.5830	255.000
2.6358	255.000
2.6885	255.000
2.7412	255.000
2.7939	255.000
2.8466	255.000
2.8993	255.000
2.9521	255.000
3.0048	255.000
3.0575	255.000
3.1102	255.000
3.1629	255.000
3.2156	255.000
3.2683	255.000
3.3211	255.000
3.3738	255.000
3.4265	255.000
3.4792	255.000
3.5319	255.000
3.5846	255.000
3.6374	255.000
3.6901	255.000
3.7428	255.000
3.7955	255.000
3.8482	255.000
3.9009	255.000
3.9536	255.000
4.0064	255.000
4.0591	255.000
4.1118	255.000
4.1645	255.000
4.2172	255.000
4.2699	255.000
4.3227	255.000
4.3754	255.000
4.4281	255.000
4.4808	255.000
4.5335	255.000
4.5862	255.000
4.6389	255.000
4.6917	255.000
4.7444	255.000
4.7971	255.000
4.8498	255.000
4.9025	255.000
4.9552	255.000
5.0080	255.000
5.0607	255.000
5.1134	255.000
5.1661	255.000
5.2188	255.000
5.2715	255.000
5.3242	255.000
5.3770	255.000
5.4297	255.000
5.4824	255.000
5.5351	255.000
5.5878	255.000
5.6405	255.000
5.6933	255.000
5.7460	255.000
5.7987	255.000
5.8514	255.000
5.9041	255.000
5.9568	255.000
6.0095	255.000
6.0623	255.000
6.1150	255.000
6.1677	255.000
6.2204	255.000
6.2731	255.000
6.3258	255.000
6.3786	255.000
6.4313	255.000
6.4840	255.000
6.5367	255.000
6.5894	255.000
6.6421	255.000
6.6948	255.000
6.7476	255.000
6.8003	255.000
6.8530	255.000
6.9057	255.000
6.9584	255.000
7.0111	255.000
7.0638	45.125
7.1166	44.723
7.1693	3.076
7.2220	0.000
7.2747	0.000
7.3274	0.000
7.3801	0.000
7.4329	0.000
7.4856	0.000
7.5383	0.000
7.5910	0.000
7.6437	0.000
7.6964	238.490
7.7491	255.000
7.8019	255.000
7.8546	255.000
7.9073	255.000
7.9600	255.000
8.0127	255.000
8.0654	255.000
8.1182	255.000
8.1709	255.000
8.2236	255.000
8.2763	255.000
8.3290	255.000
8.3817	255.000
8.4344	255.000
8.4872	255.000
8.5399	255.000
8.5926	255.000
8.6453	255.000
8.6980	255.000
8.7507	255.000
8.8035	255.000
8.8562	255.000
8.9089	255.000
8.9616	255.000
9.0143	255.000
9.0670	255.000
9.1197	255.000
9.1725	255.000
9.2252	255.000
9.2779	255.000
9.3306	255.000
9.3833	255.000
9.4360	255.000
9.4888	255.000
9.5415	255.000
9.5942	255.000
9.6469	255.000
9.6996	255.000
9.7523	255.000
9.8050	255.000
9.8578	255.000
9.9105	255.000
9.9632	255.000
10.0159	255.000
10.0686	255.000
10.1213	255.000
10.1741	255.000
10.2268	255.000
10.2795	255.000
10.3322	255.000
10.3849	255.000
10.4376	255.000
10.4903	255.000
10.5431	255.000
10.5958	255.000
10.6485	255.000
10.7012	255.000
10.7539	255.000
10.8066	255.000
10.8594	255.000
10.9121	255.000
10.9648	255.000
11.0175	255.000
11.0702	255.000
11.1229	255.000
11.1756	255.000
11.2284	255.000
11.2811	255.000
11.3338	255.000
11.3865	255.000
11.4392	255.000
11.4919	255.000
11.5446	255.000
11.5974	255.000
11.6501	255.000
11.7028	255.000
11.7555	255.000
11.8082	255.000
11.8609	255.000
11.9137	255.000
11.9664	255.000
12.0191	255.000
12.0718	255.000
12.1245	255.000
12.1772	255.000
12.2299	255.000
12.2827	255.000
12.3354	255.000
12.3881	255.000
12.4408	255.000
12.4935	255.000
12.5462	255.000
12.5990	255.000
12.6517	255.000
12.7044	255.000
12.7571	255.000
12.8098	255.000
12.8625	255.000
12.9152	255.000
12.9680	255.000
13.0207	255.000
13.0734	255.000
13.1261	255.000
13.1788	255.000
13.2315	255.000
13.2843	255.000
13.3370	255.000
13.3897	255.000
13.4424	255.000
13.4951	255.000
13.5478	255.000
13.6005	255.000
13.6533	255.000
13.7060	255.000
13.7587	255.000
13.8114	255.000
13.8641	255.000
13.9168	255.000
13.9696	255.000
14.0223	255.000
14.0750	255.000
14.1277	255.000
14.1804	255.000
14.2331	255.000
14.2858	255.000
14.3386	255.000
14.3913	255.000
14.4440	255.000
14.4967	255.000
14.5494	255.000
14.6021	255.000
14.6549	255.000
14.7076	255.000
14.7603	255.000
14.8130	255.000
14.8657	255.000
14.9184	255.000
14.9711	255.000
15.0239	255.000
15.0766	255.000
15.1293	255.000
15.1820	255.000
15.2347	255.000
15.2874	255.000
15.3402	255.000
15.3929	255.000
15.4456	255.000
15.4983	255.000
15.5510	255.000
15.6037	255.000
15.6564	255.000
15.7092	255.000
15.7619	255.000
15.8146	255.000
15.8673	255.000
15.9200	255.000
15.9727	255.000
16.0254	255.000
16.0782	255.000
16.1309	255.000
16.1836	255.000
16.2363	255.000
16.2890	255.000
16.3417	255.000
16.3945	255.000
16.4472	255.000
16.4999	255.000
16.5526	255.000
16.6053	255.000
16.6580	255.000
16.7107	255.000
16.7635	255.000
16.8162	255.000
16.8689	255.000
16.9216	255.000
16.9743	255.000
17.0270	255.000
17.0798	255.000
17.1325	255.000
17.1852	255.000
17.2379	255.000
17.2906	255.000
17.3433	255.000
17.3960	255.000
17.4488	255.000
17.5015	255.000
17.5542	255.000
17.6069	255.000
17.6596	255.000
17.7123	255.000
17.7651	255.000
17.8178	255.000
17.8705	255.000
17.9232	255.000
17.9759	255.000
18.0286	255.000
18.0813	255.000
18.1341	255.000
18.1868	255.000
18.2395	255.000
18.2922	255.000
18.3449	255.000
18.3976	255.000
18.4504	255.000
18.5031	255.000
18.5558	255.000
18.6085	255.000
18.6612	255.000
18.7139	255.000
18.7666	255.000
18.8194	255.000
18.8721	255.000
18.9248	255.000
18.9775	255.000
19.0302	255.000
19.0829	255.000
19.1357	255.000
19.1884	255.000
19.2411	255.000
19.2938	255.000
19.3465	255.000
19.3992	255.000
19.4519	255.000
19.5047	255.000
19.5574	255.000
19.6101	255.000
19.6628	255.000
19.7155	255.000
19.7682	255.000
19.8209	255.000
19.8737	255.000
19.9264	255.000
19.9791	255.000
20.0318	255.000
20.0845	255.000
20.1372	255.000
20.1900	255.000
20.2427	255.000
20.2954	255.000
20.3481	255.000
20.4008	255.000
20.4535	255.000
20.5062	255.000
20.5590	255.000
20.6117	255.000
20.6644	255.000
20.7171	255.000
20.7698	255.000
20.8225	255.000
20.8753	255.000
20.9280	255.000
20.9807	255.000
21.0334	255.000
21.0861	79.928
21.1388	0.000
21.1915	0.000
21.2443	0.000
21.2970	0.000
21.3497	0.000
21.4024	0.000
21.4551	0.000
21.5078	0.000
21.5606	0.000
21.6133	0.000
21.6660	0.000
21.7187	0.000
21.7714	0.000
21.8241	0.000
21.8768	0.000
21.9296	0.000
21.9823	127.801
22.0350	234.556
22.0877	255.000
22.1404	255.000
22.1931	255.000
22.2459	255.000
22.2986	255.000
22.3513	255.000
22.4040	255.000
22.4567	255.000
22.5094	255.000
22.5621	255.000
22.6149	255.000
22.6676	255.000
22.7203	255.000
22.7730	255.000
22.8257	255.000
22.8784	255.000
22.9312	255.000
22.9839	255.000
23.0366	255.000
23.0893	255.000
23.1420	255.000
23.1947	255.000
23.2474	255.000
23.3002	255.000
23.3529	255.000
23.4056	255.000
23.4583	255.000
23.5110	255.000
23.5637	255.000
23.6165	255.000
23.6692	255.000
23.7219	255.000
23.7746	255.000
23.8273	255.000
23.8800	255.000
23.9327	255.000
23.9855	255.000
24.0382	255.000
24.0909	255.000
24.1436	255.000
24.1963	255.000
24.2490	255.000
24.3018	255.000
24.3545	87.781
24.4072	0.000
24.4599	0.000
24.5126	0.000
24.5653	0.000
24.6180	110.790
24.6708	159.097
24.7235	217.467
24.7762	255.000
24.8289	255.000
24.8816	255.000
24.9343	255.000
24.9870	255.000
25.0398	255.000
25.0925	255.000
25.1452	255.000
25.1979	255.000
25.2506	255.000
25.3033	255.000
25.3561	255.000
25.4088	255.000
25.4615	255.000
25.5142	255.000
25.5669	255.000
25.6196	255.000
25.6723	91.800
25.7251	0.000
25.7778	163.200
25.8305	255.000
25.8832	255.000
25.9359	255.000
25.9886	255.000
26.0414	255.000
26.0941	255.000
26.1468	255.000
26.1995	255.000
26.2522	255.000
26.3049	255.000
26.3576	255.000
26.4104	255.000
26.4631	255.000
26.5158	255.000
26.5685	255.000
26.6212	255.000
26.6739	255.000
26.7267	255.000
26.7794	255.000
26.8321	255.000
26.8848	255.000
26.9375	255.000
