# Supplementary material for: CASP microdomain formation requires cross cell wall stabilization of domains and non-cell autonomous action of LOTR1
Source: eLife. 2022 Jan 14;11:e69602. doi: 10.7554/eLife.69602 (PMC8794472; doi:10.7554/eLife.69602)
Supplement: Source data 1. [file elife-69602-supp1.zip › Kolbeck et al_source files/Figure 2-source data 3/Figure 2G_membrane coordination correlation copy/Analysis.txt]

Description of CS membrane coordination measurements:


1. Sample images were loaded into FIJI software.

2. Images were thresholded with 'Huang' auto-adjustment generating binary images.

3. Segmented line with 5 pixel width drawn across the original image following the membrane. Line positioning was adjusted to fit both membranes well. Line selections copy-pasted (Ctrl+Shift+E) to binary images.

4. Intensity profiles were measured on binary images (Ctrl+K) and data saved as .csv file for further processing in R (find R script located in this folder).
