# Supplementary material for: CASP microdomain formation requires cross cell wall stabilization of domains and non-cell autonomous action of LOTR1
Source: eLife. 2022 Jan 14;11:e69602. doi: 10.7554/eLife.69602 (PMC8794472; doi:10.7554/eLife.69602)
Supplement: Source data 1. [file elife-69602-supp1.zip › Kolbeck et al_source files/Figure 2-source data 3/Figure 2G_membrane coordination correlation copy/sgn3_1.csv]

X	Y
0.0000	255.000
0.0439	255.000
0.0879	255.000
0.1318	255.000
0.1757	255.000
0.2196	255.000
0.2636	255.000
0.3075	255.000
0.3514	255.000
0.3954	255.000
0.4393	255.000
0.4832	255.000
0.5272	255.000
0.5711	255.000
0.6150	255.000
0.6589	255.000
0.7029	255.000
0.7468	255.000
0.7907	255.000
0.8347	255.000
0.8786	255.000
0.9225	255.000
0.9664	255.000
1.0104	255.000
1.0543	255.000
1.0982	255.000
1.1422	255.000
1.1861	255.000
1.2300	255.000
1.2740	255.000
1.3179	255.000
1.3618	255.000
1.4057	255.000
1.4497	255.000
1.4936	255.000
1.5375	255.000
1.5815	255.000
1.6254	255.000
1.6693	255.000
1.7132	255.000
1.7572	255.000
1.8011	255.000
1.8450	255.000
1.8890	255.000
1.9329	255.000
1.9768	255.000
2.0208	255.000
2.0647	255.000
2.1086	255.000
2.1525	255.000
2.1965	255.000
2.2404	255.000
2.2843	255.000
2.3283	255.000
2.3722	255.000
2.4161	255.000
2.4600	255.000
2.5040	255.000
2.5479	255.000
2.5918	255.000
2.6358	255.000
2.6797	255.000
2.7236	255.000
2.7676	255.000
2.8115	255.000
2.8554	255.000
2.8993	255.000
2.9433	255.000
2.9872	255.000
3.0311	255.000
3.0751	255.000
3.1190	255.000
3.1629	255.000
3.2068	255.000
3.2508	255.000
3.2947	255.000
3.3386	255.000
3.3826	255.000
3.4265	255.000
3.4704	255.000
3.5144	255.000
3.5583	255.000
3.6022	255.000
3.6461	255.000
3.6901	255.000
3.7340	255.000
3.7779	255.000
3.8219	255.000
3.8658	255.000
3.9097	255.000
3.9536	255.000
3.9976	255.000
4.0415	71.185
4.0854	54.703
4.1294	46.347
4.1733	1.670
4.2172	0.000
4.2612	0.000
4.3051	0.000
4.3490	0.000
4.3929	0.000
4.4369	0.000
4.4808	0.000
4.5247	0.000
4.5687	0.000
4.6126	0.000
4.6565	0.000
4.7004	0.000
4.7444	0.000
4.7883	0.000
4.8322	0.000
4.8762	0.000
4.9201	0.000
4.9640	0.000
5.0080	0.000
5.0519	241.054
5.0958	255.000
5.1397	255.000
5.1837	255.000
5.2276	255.000
5.2715	255.000
5.3155	255.000
5.3594	255.000
5.4033	255.000
5.4472	255.000
5.4912	255.000
5.5351	255.000
5.5790	255.000
5.6230	255.000
5.6669	255.000
5.7108	255.000
5.7548	255.000
5.7987	255.000
5.8426	255.000
5.8865	255.000
5.9305	255.000
5.9744	255.000
6.0183	255.000
6.0623	255.000
6.1062	255.000
6.1501	255.000
6.1940	255.000
6.2380	255.000
6.2819	255.000
6.3258	255.000
6.3698	255.000
6.4137	255.000
6.4576	255.000
6.5016	255.000
6.5455	255.000
6.5894	255.000
6.6333	255.000
6.6773	255.000
6.7212	255.000
6.7651	255.000
6.8091	255.000
6.8530	255.000
6.8969	255.000
6.9408	255.000
6.9848	255.000
7.0287	255.000
7.0726	255.000
7.1166	255.000
7.1605	255.000
7.2044	255.000
7.2484	255.000
7.2923	255.000
7.3362	255.000
7.3801	255.000
7.4241	255.000
7.4680	255.000
7.5119	255.000
7.5559	255.000
7.5998	255.000
7.6437	255.000
7.6876	255.000
7.7316	255.000
7.7755	255.000
7.8194	255.000
7.8634	255.000
7.9073	255.000
7.9512	255.000
7.9952	255.000
8.0391	255.000
8.0830	255.000
8.1269	255.000
8.1709	255.000
8.2148	255.000
8.2587	255.000
8.3027	255.000
8.3466	255.000
8.3905	255.000
8.4344	255.000
8.4784	255.000
8.5223	255.000
8.5662	255.000
8.6102	255.000
8.6541	255.000
8.6980	255.000
8.7420	255.000
8.7859	255.000
8.8298	255.000
8.8737	255.000
8.9177	255.000
8.9616	255.000
9.0055	255.000
9.0495	255.000
9.0934	255.000
9.1373	255.000
9.1812	255.000
9.2252	255.000
9.2691	255.000
9.3130	255.000
9.3570	255.000
9.4009	255.000
9.4448	255.000
9.4888	255.000
9.5327	255.000
9.5766	255.000
9.6205	255.000
9.6645	255.000
9.7084	255.000
9.7523	255.000
9.7963	255.000
9.8402	255.000
9.8841	255.000
9.9280	255.000
9.9720	255.000
10.0159	255.000
10.0598	255.000
10.1038	255.000
10.1477	255.000
10.1916	255.000
10.2356	255.000
10.2795	255.000
10.3234	255.000
10.3673	255.000
10.4113	255.000
10.4552	255.000
10.4991	255.000
10.5431	255.000
10.5870	255.000
10.6309	255.000
10.6748	255.000
10.7188	255.000
10.7627	255.000
10.8066	255.000
10.8506	255.000
10.8945	255.000
10.9384	255.000
10.9824	255.000
11.0263	255.000
11.0702	255.000
11.1141	255.000
11.1581	255.000
11.2020	255.000
11.2459	255.000
11.2899	255.000
11.3338	255.000
11.3777	255.000
11.4216	255.000
11.4656	255.000
11.5095	255.000
11.5534	255.000
11.5974	255.000
11.6413	255.000
11.6852	255.000
11.7292	255.000
11.7731	255.000
11.8170	255.000
11.8609	255.000
11.9049	255.000
11.9488	255.000
11.9927	255.000
12.0367	255.000
12.0806	255.000
12.1245	255.000
12.1684	255.000
12.2124	255.000
12.2563	255.000
12.3002	255.000
12.3442	255.000
12.3881	255.000
12.4320	255.000
12.4760	255.000
12.5199	255.000
12.5638	255.000
12.6077	255.000
12.6517	255.000
12.6956	255.000
12.7395	255.000
12.7835	255.000
12.8274	255.000
12.8713	255.000
12.9152	255.000
12.9592	22.950
13.0031	0.000
13.0470	0.000
13.0910	0.000
13.1349	0.000
13.1788	0.000
13.2228	0.000
13.2667	0.000
13.3106	0.000
13.3545	0.000
13.3985	0.000
13.4424	0.000
13.4863	0.000
13.5303	0.000
13.5742	0.000
13.6181	0.000
13.6620	0.000
13.7060	0.000
13.7499	0.000
13.7938	0.000
13.8378	0.000
13.8817	0.000
13.9256	0.000
13.9696	0.000
14.0135	0.000
14.0574	0.000
14.1013	0.000
14.1453	232.050
14.1892	255.000
14.2331	255.000
14.2771	255.000
14.3210	255.000
14.3649	255.000
14.4088	255.000
14.4528	255.000
14.4967	255.000
14.5406	255.000
14.5846	255.000
14.6285	255.000
14.6724	255.000
14.7164	255.000
14.7603	255.000
14.8042	255.000
14.8481	255.000
14.8921	255.000
14.9360	255.000
14.9799	255.000
15.0239	255.000
15.0678	255.000
15.1117	255.000
15.1556	255.000
15.1996	255.000
15.2435	255.000
15.2874	255.000
15.3314	255.000
15.3753	255.000
15.4192	255.000
15.4632	255.000
15.5071	255.000
15.5510	255.000
15.5949	255.000
15.6389	255.000
15.6828	255.000
15.7267	255.000
15.7707	255.000
15.8146	255.000
15.8585	255.000
15.9024	255.000
15.9464	255.000
15.9903	255.000
16.0342	255.000
16.0782	255.000
16.1221	255.000
16.1660	255.000
16.2100	255.000
16.2539	255.000
16.2978	255.000
16.3417	255.000
16.3857	255.000
16.4296	255.000
16.4735	255.000
16.5175	255.000
16.5614	255.000
16.6053	255.000
16.6492	255.000
16.6932	255.000
16.7371	255.000
16.7810	255.000
16.8250	255.000
16.8689	255.000
16.9128	255.000
16.9568	255.000
17.0007	255.000
17.0446	255.000
17.0885	255.000
17.1325	255.000
17.1764	255.000
17.2203	255.000
17.2643	255.000
17.3082	255.000
17.3521	255.000
17.3960	255.000
17.4400	255.000
17.4839	255.000
17.5278	255.000
17.5718	255.000
17.6157	255.000
17.6596	255.000
17.7036	255.000
17.7475	255.000
17.7914	255.000
17.8353	255.000
17.8793	255.000
17.9232	255.000
17.9671	255.000
18.0111	255.000
18.0550	255.000
18.0989	255.000
18.1428	255.000
18.1868	255.000
18.2307	255.000
18.2746	255.000
18.3186	255.000
18.3625	255.000
18.4064	255.000
18.4504	255.000
18.4943	255.000
18.5382	255.000
18.5821	255.000
18.6261	255.000
18.6700	255.000
18.7139	255.000
18.7579	255.000
18.8018	255.000
18.8457	255.000
18.8896	255.000
18.9336	255.000
18.9775	255.000
19.0214	255.000
19.0654	255.000
19.1093	255.000
19.1532	255.000
19.1972	255.000
19.2411	255.000
19.2850	255.000
19.3289	255.000
19.3729	255.000
19.4168	255.000
19.4607	255.000
19.5047	255.000
19.5486	255.000
19.5925	255.000
19.6364	255.000
19.6804	255.000
19.7243	255.000
19.7682	255.000
19.8122	255.000
19.8561	255.000
19.9000	255.000
19.9440	255.000
19.9879	255.000
20.0318	255.000
20.0757	255.000
20.1197	255.000
20.1636	255.000
20.2075	255.000
20.2515	255.000
20.2954	255.000
20.3393	255.000
20.3832	255.000
20.4272	255.000
20.4711	255.000
20.5150	255.000
20.5590	255.000
20.6029	255.000
20.6468	255.000
20.6908	255.000
20.7347	255.000
20.7786	255.000
20.8225	255.000
20.8665	255.000
20.9104	255.000
20.9543	255.000
20.9983	255.000
21.0422	255.000
21.0861	255.000
21.1300	255.000
21.1740	255.000
21.2179	255.000
21.2618	255.000
21.3058	255.000
21.3497	255.000
21.3936	255.000
21.4376	255.000
21.4815	255.000
21.5254	255.000
21.5693	255.000
21.6133	255.000
21.6572	255.000
21.7011	255.000
21.7451	255.000
21.7890	255.000
21.8329	255.000
21.8768	255.000
21.9208	255.000
21.9647	255.000
22.0086	255.000
22.0526	255.000
22.0965	255.000
22.1404	255.000
22.1844	255.000
22.2283	255.000
22.2722	255.000
22.3161	255.000
22.3601	255.000
22.4040	255.000
22.4479	255.000
