# Supplementary material for: CASP microdomain formation requires cross cell wall stabilization of domains and non-cell autonomous action of LOTR1
Source: eLife. 2022 Jan 14;11:e69602. doi: 10.7554/eLife.69602 (PMC8794472; doi:10.7554/eLife.69602)
Supplement: Source data 1. [file elife-69602-supp1.zip › Kolbeck et al_source files/Figure 2-source data 2/Figure 2E,F_ablation membrane quantification_young copy/IntQuant_young_post_GFP.csv]

X	Y
0.00000	134.929
0.03856	174.643
0.07711	169.500
0.11567	115.857
0.15423	127.571
0.19279	57.071
0.23134	14.786
0.26990	58.714
0.30846	41.571
0.34702	27.429
0.38557	40.429
0.42413	47.643
0.46269	72.429
0.50125	94.000
0.53980	106.357
0.57836	72.286
0.61692	232.357
0.65548	357.429
0.69403	716.571
0.73259	1031.286
0.77115	1535.571
0.80971	2146.928
0.84826	3011.143
0.88682	4021.928
0.92538	5032.286
0.96394	6526.357
1.00249	7661.643
1.04105	8884.286
1.07961	9935.714
1.11817	10828.000
1.15672	10723.786
1.19528	9941.286
1.23384	9179.357
1.27240	7464.929
1.31095	5821.071
1.34951	4427.429
1.38807	2828.643
1.42663	2164.000
1.46518	1422.286
1.50374	1034.214
1.54230	877.571
1.58086	822.286
1.61941	710.214
1.65797	569.357
1.69653	464.643
1.73509	452.643
1.77364	249.286
1.81220	199.643
1.85076	116.500
1.88932	72.929
1.92787	23.857
1.96643	25.786
2.00499	15.286
