# Supplementary material for: CASP microdomain formation requires cross cell wall stabilization of domains and non-cell autonomous action of LOTR1
Source: eLife. 2022 Jan 14;11:e69602. doi: 10.7554/eLife.69602 (PMC8794472; doi:10.7554/eLife.69602)
Supplement: Source data 1. [file elife-69602-supp1.zip › Kolbeck et al_source files/Figure 2-source data 2/Figure 2E,F_ablation membrane quantification_young copy/IntQuant_young_pre_GFP.csv]

X	Y
0.00000	162.472
0.03856	168.380
0.07711	95.456
0.11567	47.921
0.15423	32.832
0.19279	27.131
0.23134	34.150
0.26990	51.551
0.30846	85.128
0.34702	137.832
0.38557	252.963
0.42413	449.016
0.46269	755.803
0.50125	1327.855
0.53980	2168.389
0.57836	3063.593
0.61692	3799.280
0.65548	4408.598
0.69403	4972.504
0.73259	5163.873
0.77115	5152.708
0.80971	5045.737
0.84826	4616.759
0.88682	4236.982
0.92538	3914.828
0.96394	3957.682
1.00249	4568.450
1.04105	5758.690
1.07961	7280.705
1.11817	8743.981
1.15672	9766.045
1.19528	10539.915
1.23384	10707.896
1.27240	10037.465
1.31095	9083.399
1.34951	8013.717
1.38807	6800.559
1.42663	5273.065
1.46518	4071.307
1.50374	3130.511
1.54230	2226.303
1.58086	1553.739
1.61941	1060.036
1.65797	633.136
1.69653	366.960
1.73509	262.176
1.77364	248.726
1.81220	233.655
1.85076	108.273
1.88932	101.313
1.92787	61.108
1.96643	49.008
2.00499	100.857
