# Supplementary material for: CASP microdomain formation requires cross cell wall stabilization of domains and non-cell autonomous action of LOTR1
Source: eLife. 2022 Jan 14;11:e69602. doi: 10.7554/eLife.69602 (PMC8794472; doi:10.7554/eLife.69602)
Supplement: Source data 1. [file elife-69602-supp1.zip › Kolbeck et al_source files/Figure 2-source data 2/Figure 2E,F_ablation membrane quantification_young copy/IntQuant_young_pre_PI.csv]

X	Y
0.00000	88.793
0.03856	184.732
0.07711	255.243
0.11567	309.318
0.15423	306.145
0.19279	318.283
0.23134	488.306
0.26990	666.074
0.30846	745.627
0.34702	727.155
0.38557	762.941
0.42413	826.823
0.46269	785.598
0.50125	941.537
0.53980	1290.418
0.57836	1570.173
0.61692	1754.783
0.65548	1924.671
0.69403	2246.701
0.73259	2719.310
0.77115	3320.307
0.80971	4173.912
0.84826	5403.206
0.88682	6846.918
0.92538	8297.455
0.96394	9600.997
1.00249	10349.669
1.04105	10621.030
1.07961	10401.255
1.11817	9553.530
1.15672	8156.136
1.19528	6535.807
1.23384	5179.184
1.27240	4037.629
1.31095	2985.657
1.34951	2153.814
1.38807	1521.889
1.42663	1107.429
1.46518	783.953
1.50374	434.137
1.54230	215.856
1.58086	203.020
1.61941	241.937
1.65797	194.808
1.69653	158.639
1.73509	212.643
1.77364	209.837
1.81220	148.925
1.85076	81.638
1.88932	63.884
1.92787	62.714
1.96643	82.219
2.00499	100.289
