# Supplementary material for: CASP microdomain formation requires cross cell wall stabilization of domains and non-cell autonomous action of LOTR1
Source: eLife. 2022 Jan 14;11:e69602. doi: 10.7554/eLife.69602 (PMC8794472; doi:10.7554/eLife.69602)
Supplement: Source data 1. [file elife-69602-supp1.zip › Kolbeck et al_source files/Figure 2-source data 2/Figure 2E,F_ablation membrane quantification_young copy/IntQuant_young_post_PI.csv]

X	Y
0.00000	767.714
0.03856	886.857
0.07711	979.143
0.11567	1025.214
0.15423	1278.357
0.19279	1589.071
0.23134	1710.000
0.26990	2000.714
0.30846	2266.143
0.34702	2269.928
0.38557	2379.143
0.42413	2787.928
0.46269	2888.000
0.50125	3059.428
0.53980	3415.357
0.57836	4015.072
0.61692	4675.643
0.65548	5893.357
0.69403	7675.643
0.73259	9515.714
0.77115	11917.143
0.80971	14540.143
0.84826	17129.428
0.88682	19311.500
0.92538	20596.715
0.96394	21310.572
1.00249	20520.643
1.04105	18285.357
1.07961	15112.000
1.11817	11910.786
1.15672	9133.000
1.19528	6405.714
1.23384	4179.143
1.27240	2633.786
1.31095	1626.714
1.34951	1105.643
1.38807	862.000
1.42663	556.214
1.46518	488.643
1.50374	487.786
1.54230	497.286
1.58086	511.714
1.61941	560.000
1.65797	430.929
1.69653	317.786
1.73509	200.571
1.77364	261.786
1.81220	182.357
1.85076	116.071
1.88932	51.000
1.92787	99.857
1.96643	137.929
2.00499	161.143
