# Supplementary material for: CASP microdomain formation requires cross cell wall stabilization of domains and non-cell autonomous action of LOTR1
Source: eLife. 2022 Jan 14;11:e69602. doi: 10.7554/eLife.69602 (PMC8794472; doi:10.7554/eLife.69602)
Supplement: Source data 1. [file elife-69602-supp1.zip › Kolbeck et al_source files/Figure 5-source data 2/Figure 5D_PI uptake copy/20200116_complementation lines_sorted for R.csv]

Cells	Genotype	background
29	ctrl	lotr1
36	ctrl	lotr1
30	ctrl	lotr1
31	ctrl	lotr1
32	ctrl	lotr1
37	ctrl	lotr1
31	ctrl	lotr1
34	ctrl	lotr1
37	ctrl	lotr1
29	ctrl	lotr1
27	ctrl	lotr1
34	ctrl	lotr1
24	LOTR1	lotr1
22	LOTR1	lotr1
22	LOTR1	lotr1
18	LOTR1	lotr1
23	LOTR1	lotr1
19	LOTR1	lotr1
24	LOTR1	lotr1
17	LOTR1	lotr1
20	LOTR1	lotr1
22	LOTR1	lotr1
21	LOTR1	lotr1
18	LOTR1	lotr1
17	SHR	lotr1
17	SHR	lotr1
22	SHR	lotr1
19	SHR	lotr1
20	SHR	lotr1
23	SHR	lotr1
22	SHR	lotr1
16	SHR	lotr1
23	SHR	lotr1
20	SHR	lotr1
24	SHR	lotr1
20	SHR	lotr1
18	CIF2	lotr1
19	CIF2	lotr1
20	CIF2	lotr1
22	CIF2	lotr1
22	CIF2	lotr1
21	CIF2	lotr1
24	CIF2	lotr1
23	CIF2	lotr1
17	CIF2	lotr1
19	CIF2	lotr1
16	CIF2	lotr1
17	CIF2	lotr1
33	SCR	lotr1
35	SCR	lotr1
37	SCR	lotr1
37	SCR	lotr1
29	SCR	lotr1
36	SCR	lotr1
34	SCR	lotr1
35	SCR	lotr1
28	SCR	lotr1
37	SCR	lotr1
36	SCR	lotr1
29	SCR	lotr1
31	CASP1	lotr1
34	CASP1	lotr1
33	CASP1	lotr1
31	CASP1	lotr1
28	CASP1	lotr1
34	CASP1	lotr1
32	CASP1	lotr1
29	CASP1	lotr1
36	CASP1	lotr1
31	CASP1	lotr1
37	CASP1	lotr1
35	CASP1	lotr1
36	ELTP	lotr1
30	ELTP	lotr1
35	ELTP	lotr1
33	ELTP	lotr1
29	ELTP	lotr1
33	ELTP	lotr1
35	ELTP	lotr1
28	ELTP	lotr1
37	ELTP	lotr1
34	ELTP	lotr1
29	ELTP	lotr1
31	ELTP	lotr1
33	C1	lotr1
36	C1	lotr1
34	C1	lotr1
33	C1	lotr1
36	C1	lotr1
37	C1	lotr1
38	C1	lotr1
36	C1	lotr1
34	C1	lotr1
31	C1	lotr1
38	C1	lotr1
37	C1	lotr1
33	35S	lotr1
27	35S	lotr1
36	35S	lotr1
35	35S	lotr1
37	35S	lotr1
37	35S	lotr1
31	35S	lotr1
29	35S	lotr1
31	35S	lotr1
36	35S	lotr1
28	35S	lotr1
36	35S	lotr1
22	ctrl	wild-type
20	ctrl	wild-type
17	ctrl	wild-type
19	ctrl	wild-type
21	ctrl	wild-type
20	ctrl	wild-type
17	ctrl	wild-type
23	ctrl	wild-type
20	ctrl	wild-type
22	ctrl	wild-type
20	ctrl	wild-type
22	ctrl	wild-type
24	LOTR1	wild-type
22	LOTR1	wild-type
18	LOTR1	wild-type
21	LOTR1	wild-type
20	LOTR1	wild-type
19	LOTR1	wild-type
23	LOTR1	wild-type
19	LOTR1	wild-type
18	LOTR1	wild-type
20	LOTR1	wild-type
16	LOTR1	wild-type
20	LOTR1	wild-type
22	SHR	wild-type
22	SHR	wild-type
18	SHR	wild-type
18	SHR	wild-type
20	SHR	wild-type
23	SHR	wild-type
19	SHR	wild-type
23	SHR	wild-type
24	SHR	wild-type
20	SHR	wild-type
24	SHR	wild-type
20	SHR	wild-type
23	CIF2	wild-type
22	CIF2	wild-type
18	CIF2	wild-type
17	CIF2	wild-type
23	CIF2	wild-type
19	CIF2	wild-type
22	CIF2	wild-type
17	CIF2	wild-type
18	CIF2	wild-type
23	CIF2	wild-type
19	CIF2	wild-type
23	CIF2	wild-type
19	SCR	wild-type
18	SCR	wild-type
20	SCR	wild-type
21	SCR	wild-type
22	SCR	wild-type
19	SCR	wild-type
22	SCR	wild-type
17	SCR	wild-type
24	SCR	wild-type
20	SCR	wild-type
18	SCR	wild-type
20	SCR	wild-type
18	CASP1	wild-type
16	CASP1	wild-type
21	CASP1	wild-type
19	CASP1	wild-type
21	CASP1	wild-type
20	CASP1	wild-type
19	CASP1	wild-type
22	CASP1	wild-type
19	CASP1	wild-type
17	CASP1	wild-type
21	CASP1	wild-type
21	CASP1	wild-type
30	ELTP	wild-type
32	ELTP	wild-type
34	ELTP	wild-type
36	ELTP	wild-type
37	ELTP	wild-type
36	ELTP	wild-type
35	ELTP	wild-type
36	ELTP	wild-type
34	ELTP	wild-type
37	ELTP	wild-type
33	ELTP	wild-type
30	ELTP	wild-type
32	C1	wild-type
28	C1	wild-type
32	C1	wild-type
33	C1	wild-type
27	C1	wild-type
37	C1	wild-type
28	C1	wild-type
34	C1	wild-type
27	C1	wild-type
36	C1	wild-type
29	C1	wild-type
34	C1	wild-type
27	35S	wild-type
36	35S	wild-type
31	35S	wild-type
30	35S	wild-type
28	35S	wild-type
27	35S	wild-type
35	35S	wild-type
36	35S	wild-type
33	35S	wild-type
31	35S	wild-type
35	35S	wild-type
32	35S	wild-type
