# Supplementary material for: CASP microdomain formation requires cross cell wall stabilization of domains and non-cell autonomous action of LOTR1
Source: eLife. 2022 Jan 14;11:e69602. doi: 10.7554/eLife.69602 (PMC8794472; doi:10.7554/eLife.69602)
Supplement: Source data 1. [file elife-69602-supp1.zip › Kolbeck et al_source files/Figure 2-figure supplement 1-source data 1/Figure 2-figure supplement 1C,D-source data 1_ablation membrane quantification_mature/IntQuant_old_pre_GFP.csv]

X	Y
0.00000	18.000
0.03856	6.786
0.07711	17.929
0.11567	21.786
0.15423	24.714
0.19279	25.786
0.23134	21.429
0.26990	14.714
0.30846	27.857
0.34702	30.786
0.38557	45.929
0.42413	32.143
0.46269	78.071
0.50125	51.429
0.53980	133.714
0.57836	179.429
0.61692	373.000
0.65548	451.571
0.69403	717.000
0.73259	853.286
0.77115	1038.500
0.80971	1070.571
0.84826	1138.857
0.88682	902.286
0.92538	875.643
0.96394	692.143
1.00249	612.571
1.04105	572.571
1.07961	755.714
1.11817	972.714
1.15672	1283.143
1.19528	1557.286
1.23384	1807.429
1.27240	2053.500
1.31095	2004.714
1.34951	2030.357
1.38807	1972.000
1.42663	1729.071
1.46518	1653.786
1.50374	1289.000
1.54230	1076.000
1.58086	873.929
1.61941	724.143
1.65797	537.929
1.69653	471.786
1.73509	409.214
1.77364	261.571
1.81220	115.143
1.85076	124.143
1.88932	99.286
1.92787	48.857
1.96643	57.143
2.00499	75.000
