# Supplementary material for: CASP microdomain formation requires cross cell wall stabilization of domains and non-cell autonomous action of LOTR1
Source: eLife. 2022 Jan 14;11:e69602. doi: 10.7554/eLife.69602 (PMC8794472; doi:10.7554/eLife.69602)
Supplement: Source data 1. [file elife-69602-supp1.zip › Kolbeck et al_source files/Figure 2-figure supplement 1-source data 1/Figure 2-figure supplement 1C,D-source data 1_ablation membrane quantification_mature/IntQuant_old_post_PI.csv]

X	Y
0.00000	543.286
0.03856	362.429
0.07711	317.857
0.11567	343.357
0.15423	243.071
0.19279	168.714
0.23134	291.643
0.26990	529.286
0.30846	637.143
0.34702	595.643
0.38557	496.643
0.42413	251.143
0.46269	167.143
0.50125	129.286
0.53980	159.214
0.57836	168.214
0.61692	224.786
0.65548	251.286
0.69403	342.929
0.73259	371.000
0.77115	474.286
0.80971	578.286
0.84826	786.500
0.88682	1226.286
0.92538	1720.500
0.96394	2051.857
1.00249	2099.928
1.04105	2113.786
1.07961	1973.714
1.11817	1991.286
1.15672	1780.286
1.19528	1532.357
1.23384	1209.429
1.27240	768.571
1.31095	317.286
1.34951	160.357
1.38807	169.429
1.42663	71.214
1.46518	85.429
1.50374	125.214
1.54230	158.357
1.58086	172.429
1.61941	178.071
1.65797	199.571
1.69653	129.929
1.73509	126.571
1.77364	155.571
1.81220	269.929
1.85076	366.357
1.88932	247.786
1.92787	237.429
1.96643	261.571
2.00499	271.286
