# Supplementary material for: CASP microdomain formation requires cross cell wall stabilization of domains and non-cell autonomous action of LOTR1
Source: eLife. 2022 Jan 14;11:e69602. doi: 10.7554/eLife.69602 (PMC8794472; doi:10.7554/eLife.69602)
Supplement: Source data 1. [file elife-69602-supp1.zip › Kolbeck et al_source files/Figure 2-figure supplement 1-source data 1/Figure 2-figure supplement 1C,D-source data 1_ablation membrane quantification_mature/IntQuant_old_post_GFP.csv]

X	Y
0.00000	27.357
0.03856	12.714
0.07711	18.286
0.11567	23.714
0.15423	16.357
0.19279	17.857
0.23134	13.500
0.26990	35.643
0.30846	25.571
0.34702	29.714
0.38557	4.929
0.42413	36.429
0.46269	49.214
0.50125	51.857
0.53980	135.071
0.57836	210.643
0.61692	239.214
0.65548	298.429
0.69403	373.143
0.73259	469.143
0.77115	487.143
0.80971	422.429
0.84826	470.071
0.88682	568.143
0.92538	614.643
0.96394	929.714
1.00249	1209.857
1.04105	1651.714
1.07961	2157.500
1.11817	2590.143
1.15672	3268.143
1.19528	3435.428
1.23384	3734.928
1.27240	3728.357
1.31095	3402.357
1.34951	2852.928
1.38807	2456.143
1.42663	2000.429
1.46518	1381.714
1.50374	1048.643
1.54230	670.214
1.58086	505.143
1.61941	393.071
1.65797	247.286
1.69653	77.500
1.73509	110.500
1.77364	42.214
1.81220	63.786
1.85076	60.929
1.88932	33.143
1.92787	60.500
1.96643	64.000
2.00499	72.214
