# Supplementary material for: CASP microdomain formation requires cross cell wall stabilization of domains and non-cell autonomous action of LOTR1
Source: eLife. 2022 Jan 14;11:e69602. doi: 10.7554/eLife.69602 (PMC8794472; doi:10.7554/eLife.69602)
Supplement: Source data 1. [file elife-69602-supp1.zip › Kolbeck et al_source files/Figure 2-figure supplement 1-source data 1/Figure 2-figure supplement 1C,D-source data 1_ablation membrane quantification_mature/IntQuant_old_pre_PI.csv]

X	Y
0.00000	156.286
0.03856	250.643
0.07711	190.000
0.11567	198.571
0.15423	151.071
0.19279	114.429
0.23134	164.214
0.26990	76.143
0.30846	38.071
0.34702	82.143
0.38557	143.929
0.42413	210.786
0.46269	374.000
0.50125	429.000
0.53980	451.429
0.57836	435.071
0.61692	427.429
0.65548	503.786
0.69403	449.929
0.73259	457.071
0.77115	462.857
0.80971	544.357
0.84826	592.500
0.88682	746.286
0.92538	1119.214
0.96394	1350.929
1.00249	1752.786
1.04105	2059.357
1.07961	2202.143
1.11817	2478.357
1.15672	2631.143
1.19528	2679.857
1.23384	2483.072
1.27240	2347.857
1.31095	2100.714
1.34951	1641.714
1.38807	1269.143
1.42663	1027.000
1.46518	856.500
1.50374	682.143
1.54230	533.643
1.58086	519.071
1.61941	350.643
1.65797	210.214
1.69653	63.786
1.73509	49.214
1.77364	200.000
1.81220	198.643
1.85076	174.214
1.88932	154.143
1.92787	183.857
1.96643	131.714
2.00499	79.714
