# Supplementary material for: CASP microdomain formation requires cross cell wall stabilization of domains and non-cell autonomous action of LOTR1
Source: eLife. 2022 Jan 14;11:e69602. doi: 10.7554/eLife.69602 (PMC8794472; doi:10.7554/eLife.69602)
Supplement: Source data 1. [file elife-69602-supp1.zip › Kolbeck et al_source files/Figure 3-source data 1/Figure 3B_neighbour ablation copy/Results.csv]

	Label	Area	IntDen	RawIntDen	Slice
1	registered [XYCTZ] Stack-1.tif:ctrl:[XYCTZ] Stack-1	2500	3021.000	3021.000	1
2	registered [XYCTZ] Stack-1.tif:background:[XYCTZ] Stack-1	2500	0.000	0.000	1
3	registered [XYCTZ] Stack-1.tif:ablation:[XYCTZ] Stack-1	2500	347.000	347.000	1
4	registered [XYCTZ] Stack-1.tif:ctrl:[XYCTZ] Stack-1	2500	62764.000	62764.000	2
5	registered [XYCTZ] Stack-1.tif:background:[XYCTZ] Stack-1	2500	102.000	102.000	2
6	registered [XYCTZ] Stack-1.tif:ablation:[XYCTZ] Stack-1	2500	15271.000	15271.000	2
7	registered [XYCTZ] Stack-1.tif:ctrl:[XYCTZ] Stack-1	2500	72567.000	72567.000	3
8	registered [XYCTZ] Stack-1.tif:background:[XYCTZ] Stack-1	2500	0.000	0.000	3
9	registered [XYCTZ] Stack-1.tif:ablation:[XYCTZ] Stack-1	2500	18375.000	18375.000	3
10	registered [XYCTZ] Stack-1.tif:ctrl:[XYCTZ] Stack-1	2500	75574.000	75574.000	4
11	registered [XYCTZ] Stack-1.tif:background:[XYCTZ] Stack-1	2500	176.000	176.000	4
12	registered [XYCTZ] Stack-1.tif:ablation:[XYCTZ] Stack-1	2500	22503.000	22503.000	4
13	registered [XYCTZ] Stack-1.tif:ctrl:[XYCTZ] Stack-1	2500	70863.000	70863.000	5
14	registered [XYCTZ] Stack-1.tif:background:[XYCTZ] Stack-1	2500	280.000	280.000	5
15	registered [XYCTZ] Stack-1.tif:ablation:[XYCTZ] Stack-1	2500	10351.000	10351.000	5
16	registered [XYCTZ] Stack-1.tif:ctrl:[XYCTZ] Stack-1	2500	54188.000	54188.000	6
17	registered [XYCTZ] Stack-1.tif:background:[XYCTZ] Stack-1	2500	0.000	0.000	6
18	registered [XYCTZ] Stack-1.tif:ablation:[XYCTZ] Stack-1	2500	5264.000	5264.000	6
