# Supplementary material for: CASP microdomain formation requires cross cell wall stabilization of domains and non-cell autonomous action of LOTR1
Source: eLife. 2022 Jan 14;11:e69602. doi: 10.7554/eLife.69602 (PMC8794472; doi:10.7554/eLife.69602)
Supplement: Source data 1. [file elife-69602-supp1.zip › Kolbeck et al_source files/Figure 2-source data 1/Figure 2B_double membrane coordination copy/Coord_mem1.csv]

X	Y
0.00000	119.000
0.04653	128.538
0.09306	135.538
0.13958	126.969
0.18611	136.470
0.23264	131.551
0.27917	122.637
0.32569	100.471
0.37222	102.160
0.41875	96.710
0.46528	86.303
0.51181	85.649
0.55833	85.235
0.60486	76.340
0.65139	64.804
0.69792	75.232
0.74445	75.948
0.79097	70.120
0.83750	71.833
0.88403	65.505
0.93056	67.840
0.97708	72.840
1.02361	73.629
1.07014	68.824
1.11667	72.182
1.16320	76.722
1.20972	88.030
1.25625	90.106
1.30278	86.237
1.34931	82.285
1.39584	84.623
1.44236	79.285
1.48889	66.347
1.53542	54.383
1.58195	51.628
1.62847	38.643
1.67500	27.219
1.72153	20.151
1.76806	20.947
1.81459	21.712
1.86111	15.521
1.90764	14.157
1.95417	12.236
2.00070	13.170
2.04722	12.321
2.09375	17.422
2.14028	17.768
2.18681	18.058
2.23334	16.572
2.27986	22.521
2.32639	19.664
2.37292	18.440
2.41945	24.932
2.46598	27.644
2.51250	23.114
2.55903	32.134
2.60556	29.445
2.65209	29.320
2.69861	32.888
2.74514	28.375
2.79167	31.057
2.83820	35.281
2.88473	32.921
2.93125	24.366
2.97778	24.191
3.02431	15.511
3.07084	16.217
3.11737	7.708
3.16389	9.509
3.21042	2.217
3.25695	0.647
3.30348	0.335
3.35000	0.333
3.39653	0.333
3.44306	0.333
3.48959	0.333
3.53612	0.333
3.58264	0.793
3.62917	0.904
3.67570	6.063
3.72223	6.963
3.76876	10.671
3.81528	9.982
3.86181	18.601
3.90834	27.902
3.95487	37.171
4.00139	36.243
4.04792	50.176
4.09445	49.335
4.14098	45.978
4.18751	54.939
4.23403	59.000
4.28056	50.737
4.32709	39.302
4.37362	38.899
4.42015	35.785
4.46667	26.086
4.51320	23.105
4.55973	19.171
4.60626	9.283
4.65278	6.361
4.69931	8.016
4.74584	2.418
4.79237	2.180
4.83890	0.367
4.88542	1.037
4.93195	0.348
4.97848	0.333
5.02501	5.724
5.07154	4.372
5.11806	3.285
5.16459	2.310
5.21112	0.384
5.25765	3.890
5.30417	8.894
5.35070	12.504
5.39723	17.036
5.44376	34.722
5.49029	37.676
5.53681	43.059
5.58334	44.478
5.62987	53.559
5.67640	60.027
5.72292	68.715
5.76945	75.380
5.81598	78.853
5.86251	97.371
5.90904	108.480
5.95556	102.948
6.00209	94.651
6.04862	93.057
6.09515	75.913
6.14168	71.133
6.18820	68.302
6.23473	52.539
6.28126	56.779
6.32779	49.617
6.37431	55.333
6.42084	48.662
6.46737	49.286
6.51390	39.147
6.56043	27.770
6.60695	22.323
6.65348	14.991
6.70001	17.861
6.74654	6.740
6.79307	5.083
6.83959	4.692
6.88612	4.437
6.93265	8.656
6.97918	16.627
7.02570	19.233
7.07223	23.215
7.11876	26.544
7.16529	35.892
7.21182	36.045
7.25834	39.648
7.30487	41.734
7.35140	40.142
7.39793	40.410
7.44446	38.163
7.49098	34.740
7.53751	41.274
7.58404	36.999
7.63057	36.016
7.67709	26.131
7.72362	27.829
7.77015	28.524
7.81668	31.465
7.86321	40.609
7.90973	41.383
7.95626	47.714
8.00279	56.773
8.04932	57.406
8.09585	73.554
8.14237	76.561
8.18890	88.644
8.23543	95.355
8.28196	105.331
8.32848	109.311
8.37501	121.135
8.42154	127.906
8.46807	135.406
8.51460	134.940
8.56112	130.963
8.60765	144.515
8.65418	139.304
8.70071	137.141
8.74723	130.456
8.79376	119.018
8.84029	114.064
8.88682	113.664
8.93335	111.988
8.97987	100.478
9.02640	92.278
9.07293	87.917
9.11946	86.206
9.16599	86.116
9.21251	81.016
9.25904	68.866
9.30557	74.601
9.35210	72.758
9.39862	75.654
9.44515	76.716
9.49168	83.814
9.53821	80.012
9.58474	87.335
9.63126	87.857
9.67779	88.114
9.72432	92.555
9.77085	91.923
9.81738	89.324
9.86390	90.603
9.91043	85.785
9.95696	81.452
10.00349	86.787
