# Supplementary material for: CASP microdomain formation requires cross cell wall stabilization of domains and non-cell autonomous action of LOTR1
Source: eLife. 2022 Jan 14;11:e69602. doi: 10.7554/eLife.69602 (PMC8794472; doi:10.7554/eLife.69602)
Supplement: Source data 1. [file elife-69602-supp1.zip › Kolbeck et al_source files/Figure 2-source data 1/Figure 2B_double membrane coordination copy/Coord_mem2.csv]

X	Y
0.00000	131.000
0.04653	131.934
0.09306	145.559
0.13958	147.842
0.18611	135.827
0.23264	143.009
0.27917	134.274
0.32569	134.923
0.37222	113.450
0.41875	128.695
0.46528	113.983
0.51181	114.176
0.55833	110.051
0.60486	90.301
0.65139	91.409
0.69792	101.632
0.74445	88.013
0.79097	91.586
0.83750	96.156
0.88403	94.657
0.93056	100.700
0.97708	104.943
1.02361	107.996
1.07014	114.058
1.11667	106.421
1.16320	111.981
1.20972	126.406
1.25625	123.474
1.30278	133.368
1.34931	120.890
1.39584	120.967
1.44236	118.115
1.48889	109.610
1.53542	94.806
1.58195	99.792
1.62847	84.033
1.67500	78.722
1.72153	63.024
1.76806	61.571
1.81459	51.689
1.86111	58.983
1.90764	50.940
1.95417	55.578
2.00070	59.440
2.04722	58.439
2.09375	65.969
2.14028	61.112
2.18681	64.712
2.23334	65.536
2.27986	67.277
2.32639	67.122
2.37292	59.529
2.41945	71.391
2.46598	78.863
2.51250	78.803
2.55903	74.480
2.60556	82.000
2.65209	86.081
2.69861	98.210
2.74514	90.307
2.79167	97.508
2.83820	90.714
2.88473	91.520
2.93125	85.255
2.97778	85.490
3.02431	75.753
3.07084	76.929
3.11737	64.238
3.16389	63.235
3.21042	50.438
3.25695	36.597
3.30348	24.801
3.35000	31.180
3.39653	19.174
3.44306	19.810
3.48959	15.642
3.53612	20.790
3.58264	15.639
3.62917	20.216
3.67570	27.336
3.72223	41.207
3.76876	42.872
3.81528	50.457
3.86181	53.615
3.90834	58.590
3.95487	79.373
4.00139	82.023
4.04792	84.876
4.09445	92.726
4.14098	93.133
4.18751	103.278
4.23403	104.333
4.28056	109.711
4.32709	100.520
4.37362	101.507
4.42015	81.777
4.46667	74.588
4.51320	79.097
4.55973	70.667
4.60626	64.755
4.65278	55.416
4.69931	47.879
4.74584	42.725
4.79237	39.872
4.83890	34.095
4.88542	35.432
4.93195	24.286
4.97848	24.969
5.02501	30.731
5.07154	31.746
5.11806	22.826
5.16459	27.776
5.21112	33.535
5.25765	26.635
5.30417	38.489
5.35070	43.179
5.39723	48.281
5.44376	64.209
5.49029	74.663
5.53681	78.880
5.58334	82.177
5.62987	93.565
5.67640	91.175
5.72292	93.375
5.76945	99.975
5.81598	107.707
5.86251	109.378
5.90904	106.176
5.95556	115.995
6.00209	119.195
6.04862	130.364
6.09515	130.575
6.14168	129.139
6.18820	114.770
6.23473	99.005
6.28126	100.725
6.32779	89.379
6.37431	86.110
6.42084	83.205
6.46737	73.008
6.51390	71.827
6.56043	60.303
6.60695	52.526
6.65348	37.856
6.70001	38.504
6.74654	25.109
6.79307	15.572
6.83959	24.185
6.88612	21.263
6.93265	6.801
6.97918	16.331
7.02570	19.211
7.07223	26.475
7.11876	43.065
7.16529	40.627
7.21182	52.130
7.25834	58.404
7.30487	55.140
7.35140	61.234
7.39793	62.610
7.44446	57.687
7.49098	56.024
7.53751	48.570
7.58404	35.136
7.63057	37.502
7.67709	27.351
7.72362	12.471
7.77015	7.757
7.81668	7.162
7.86321	10.778
7.90973	14.330
7.95626	19.082
8.00279	26.739
8.04932	35.776
8.09585	43.343
8.14237	53.318
8.18890	66.824
8.23543	66.009
8.28196	72.410
8.32848	88.282
8.37501	88.765
8.42154	92.657
8.46807	92.730
8.51460	99.775
8.56112	105.483
8.60765	104.431
8.65418	95.444
8.70071	99.764
8.74723	95.165
8.79376	98.615
8.84029	93.851
8.88682	95.944
8.93335	94.432
8.97987	90.554
9.02640	78.760
9.07293	84.116
9.11946	80.252
9.16599	76.342
9.21251	72.304
9.25904	66.686
9.30557	62.511
9.35210	57.641
9.39862	59.199
9.44515	62.014
9.49168	69.422
9.53821	67.863
9.58474	76.020
9.63126	80.899
9.67779	80.190
9.72432	84.799
9.77085	89.434
9.81738	85.485
9.86390	87.610
9.91043	84.822
9.95696	79.396
10.00349	80.099
