# Supplementary material for: CASP microdomain formation requires cross cell wall stabilization of domains and non-cell autonomous action of LOTR1
Source: eLife. 2022 Jan 14;11:e69602. doi: 10.7554/eLife.69602 (PMC8794472; doi:10.7554/eLife.69602)
Supplement: Source data 1. [file elife-69602-supp1.zip › Kolbeck et al_source files/Figure 5-source data 1/Figure 5C_qPCR expression copy/qPCR results Andreas - Raw for R.csv]

Transgene	techn. replicate	background	LOTR1 CT value	clathrin CT value	Probe
Col0	1	Col-0	22.570	22.918	wildtype
Col0	2	Col-0	22.819	22.913	wildtype
Col0	3	Col-0	22.648	23.048	wildtype
lotr1	1	Col-0	22.951	22.955	wildtype
lotr1	2	Col-0	23.129	23.066	wildtype
lotr1	3	Col-0	23.054	23.182	wildtype
pLOTR1	1	Col-0	23.561	22.716	transgene
pLOTR1	2	Col-0	23.442	22.903	transgene
pLOTR1	3	Col-0	23.596	22.792	transgene
pCIF2	1	Col-0	16.981	22.820	transgene
pCIF2	2	Col-0	17.002	22.964	transgene
pCIF2	3	Col-0	17.044	22.763	transgene
pCASP1	1	Col-0	18.224	22.757	transgene
pCASP1	2	Col-0	18.126	22.662	transgene
pCASP1	3	Col-0	18.258	22.394	transgene
pELTP1	1	Col-0	17.229	22.569	transgene
pELTP1	2	Col-0	17.298	23.404	transgene
pELTP1	3	Col-0	17.500	22.879	transgene
pC1 A	1	Col-0	22.120	23.347	transgene
pC1 A	2	Col-0	22.105	23.574	transgene
pC1 A	3	Col-0	22.209	23.465	transgene
p35S A	1	Col-0	22.328	23.359	transgene
p35S A	2	Col-0	22.304	23.211	transgene
p35S A	3	Col-0	22.449	22.908	transgene
p35S B	1	Col-0	22.302	22.560	transgene
p35S B	2	Col-0	22.319	22.785	transgene
p35S B	3	Col-0	22.366	22.784	transgene
pLOTR1	1	lotr1-10	24.641	22.802	transgene
pLOTR1	2	lotr1-10	24.709	22.970	transgene
pLOTR1	3	lotr1-10	24.848	22.880	transgene
pCIF2	1	lotr1-10	19.233	22.554	transgene
pCIF2	2	lotr1-10	19.158	22.731	transgene
pCIF2	3	lotr1-10	19.224	22.458	transgene
pCASP1	1	lotr1-10	18.485	22.654	transgene
pCASP1	2	lotr1-10	18.429	22.687	transgene
pCASP1	3	lotr1-10	18.612	22.339	transgene
pELTP1	1	lotr1-10	17.136	23.293	transgene
pELTP1	2	lotr1-10	17.122	23.293	transgene
pELTP1	3	lotr1-10	17.223	23.312	transgene
pC1 A	1	lotr1-10	23.233	23.022	transgene
pC1 A	2	lotr1-10	25.236	23.145	transgene
pC1 A	3	lotr1-10	23.564	23.160	transgene
p35S A	1	lotr1-10	22.703	23.067	transgene
p35S A	2	lotr1-10	22.584	23.131	transgene
p35S A	3	lotr1-10	22.732	22.704	transgene
p35S B	1	lotr1-10	22.211	22.460	transgene
p35S B	2	lotr1-10	22.553	22.764	transgene
p35S B	3	lotr1-10	22.567	22.785	transgene
pLOTR1	1	Col-0	22.522	22.556	wildtype
pLOTR1	2	Col-0	22.577	22.419	wildtype
pLOTR1	3	Col-0	22.581	22.479	wildtype
pCIF2	1	Col-0	22.970	22.801	wildtype
pCIF2	2	Col-0	23.006	22.771	wildtype
pCIF2	3	Col-0	22.971	22.733	wildtype
pCASP1	1	Col-0	22.820	22.598	wildtype
pCASP1	2	Col-0	22.899	22.574	wildtype
pCASP1	3	Col-0	22.602	22.458	wildtype
pELTP1	1	Col-0	22.509	22.505	wildtype
pELTP1	2	Col-0	22.868	22.965	wildtype
pELTP1	3	Col-0	22.899	22.971	wildtype
pC1 A	1	Col-0	23.616	23.587	wildtype
pC1 A	2	Col-0	23.691	23.578	wildtype
pC1 A	3	Col-0	23.681	23.758	wildtype
p35S A	1	Col-0	22.972	23.689	wildtype
p35S A	2	Col-0	22.959	23.053	wildtype
p35S A	3	Col-0	37.451	22.824	wildtype
p35S B	1	Col-0	22.884	22.944	wildtype
p35S B	2	Col-0	23.245	23.399	wildtype
p35S B	3	Col-0	23.220	23.413	wildtype
